# Supplementary material for: Transcriptome analysis reveals genes associated with wool fineness in merinos
Source: PeerJ. 2023 May 23;11:e15327. doi: 10.7717/peerj.15327 (PMC10215774; doi:10.7717/peerj.15327)
Supplement: Supplemental Information 4 [file peerj-11-15327-s004.fas]

CLUSTAL 2.1 multiple sequence alignment


sheep           ATGTTCAGCTTTGTGGACCTCCGGCTCCTGCTCCTCTTAGCGGCCACCGCCCTCCTGACG
goat            ATGTTCAGCTTTGTGGACCTCCGGCTCCTGCTCCTCTTAGCGGCCACCGCCCTCCTGACG
cattle          ATGTTCAGCTTTGTGGACCTCCGGCTCCTGCTCCTCTTAGCGGCCACCGCCCTCCTGACG
human           ATGTTCAGCTTTGTGGACCTCCGGCTCCTGCTCCTCTTAGCGGCCACCGCCCTCCTGACG
dog             ATGTTCAGCTTTGTGGACCTCCGGCTCCTGCTCCTCTTAGCGGCCACCGCCCTCCTGACG
mouse           ATGTTCAGCTTTGTGGACCTCCGGCTCCTGCTCCTCTTAGGGGCCACTGCCCTCCTGACG
rabbit          ATGTTCAGCTTTGTGGACCTCCGGCTCCTGCTCCTCTTAGCGGCCACCGCCCTCCTGACG
chicken         ATGTTCAGCTTTGTGGATTCTCGGTTACTGCTGTTGATAGCAGCGACTGTACTACTCACC
                *****************    *** *.*****  * :*** .** ** * .**.** ** 

sheep           CACGGCCAAGAGGAGGGCCAGGAAGAAGGCCAAGAAGAAGACATCCCACCAGTCACCTGC
goat            CACGGCCAAGAGGAGGGCCAGGAAGAAGGCCAAGAAGAAGACATCCCACCAGTCACCTGC
cattle          CACGGCCAAGAGGAGGGCCAGGAAGAAGGCCAAGAAGAAGACATCCCACCAGTCACCTGC
human           CACGGCCAAGAGGAAGGCCAAGTCGAGGGCCAAGACGAAGACATCCCACCAATCACCTGC
dog             CACGGCCAAGAGGAGG------------GCCAAGAAGAAGACATCCCACCAGTCACCTGC
mouse           CATGGCCAAGA---------------------------AGACATCCCTGAAGTCAGCTGC
rabbit          CACGGCCAGGAGGAAGGCCAAGTTGAGGGCCAAAGCGAAGACATCCCGCCAGTCACATGC
chicken         CGCGGGCAAGGAGAAG---------------------AGGACATCCAGACCGGGAGCTGC
                *. ** **.*.                           .*******.  ...  * .***

sheep           GTACAGAACGGCCTCAGGTACCATGACCGAGACGTGTGGAAACCCGTGCCCTGCCAGATC
goat            GTACAGAACGGCCTCAGGTACCATGACCGAGACGTGTGGAAACCCGTGCCCTGCCAGATC
cattle          GTACAGAACGGCCTCAGGTACCATGACCGAGACGTGTGGAAACCCGTGCCCTGCCAGATC
human           GTACAGAACGGCCTCAGGTACCATGACCGAGACGTGTGGAAACCCGAGCCCTGCCGGATC
dog             GTACAGAACGGCCTCAGGTACTATGACCGAGACGTATGGAAACCCGAGGCCTGCCGGATC
mouse           ATACACAATGGCCTAAGGGTCCCCAATGGTGAGACGTGGAAACCCGAGGTATGCTTGATC
rabbit          GTGCAGAACGGCGTCCG-------------------------------------------
chicken         GTCCAGGACGGGCTGACGTACAACGATAAGGATGTGTGGAAACCCGAACCGTGCCAGATC
                .* ** .* **  * .                                            

sheep           TGCGTCTGCGACAACGGCAACGTGCTGTGCGATGACGTGATCTGCGACGAACTTAAGGAC
goat            TGTGTCTGCGACAACGGCAACGTGCTGTGCGATGACGTGATCTGCGACGAACTTAAGGAC
cattle          TGTGTCTGCGACAACGGCAACGTGCTGTGCGATGACGTGATCTGCGACGAACTTAAGGAC
human           TGCGTCTGCGACAACGGCAAGGTGTTGTGCGATGACGTGATCTGTGACGAGACCAAGAAC
dog             TGTGTCTGCGACAACGGCAACGTGTTGTGCGATGACGTGATCTGCGACGAAACCAAGAAC
mouse           TGTATCTGCCACAATGGCACGGCTGTGTGCGATGACGTGCAATGCAATGAAGAACTGGAC
rabbit          ---------------------------------------ATCTGTGAAGACACCAAGGAC
chicken         TGCGTCTGCGACAGCGGCAACATCCTCTGCGACGAGGTGATCTGCGAGGACACCTCCGAC
                                                       .:.** .* **       .**

sheep           TGTCCTAACGCCAAAGTCCCCACGGACGAATGCTGCCCCGTCTGCCCCGAAGGCCAGG-A
goat            TGTCCTAACGCCAAAGTCCCCACGGACGAATGCTGCCCCGTCTGCCCCGAAGGCCAGG-A
cattle          TGTCCTAACGCCAAAGTCCCCACGGACGAATGCTGCCCCGTCTGCCCCGAAGGCCAGG-A
human           TGCCCCGGCGCCGAAGTCCCCGAGGGCGAGTGCTGTCCCGTCTGCCCCGACGGCTCAG-A
dog             TGCCCCGGCGCCCAAGTCCCCCCGGGCGAGTGCTGCCCCGTCTGCCCCGACGGCGAGG-C
mouse           TGTCCCAACCCCCAAAGACGGGAGGGCGAGTGCTGTGCTTTCTGCCCGGAAGAATACG-T
rabbit          TGTCCCGGCGCGAAAGTGCTCCCCGGCGAGTGCTGCCCTGTCTGCCCCGAAGACGCGGGA
chicken         TGCCCCAACGCCGAAATCCCCTTCGGAGAGTGCTGCCCCATCTGCCCCGATGTCGACG-C
                ** ** ..* *  **.  *     *..**.*****  *  ******* ** * . . *  

sheep           ATCAACCACGGACCAAGAAACCACTGGAGTCGAGGGACCCAAAGGAGACACTGGCCCCCG
goat            ATCAACCACGGACCAAGAAACCACTGGAGTCGAGGGACCCAAAGGAGACACTGGCCCCCG
cattle          ATCACCCACGGACCAAGAAACCACCGGAGTCGAGGGACCGAAAGGAGACACTGGCCCCCG
human           GTCACCCACCGACCAAGAAACCACCGGCGTCGAGGGACCCAAGGGAGACACTGGCCCCCG
dog             GTCACCTACCGACCAAGAAACCACAGGAGTCGAGGGACCCAAAGGAGACACCGGCCCCCG
mouse           ATCACCAAA---CTCAGAAGATGTAGGAGTCGAGGGACCCAAGGGAGACCCTGGCCCCCA
rabbit          GCACCCCACGGACCAGGAAACCACAGGAGTCGAGGGACCCAAGGGAGACACTGGCCCCCG
chicken         CTCCCCAGTCTACCCGGAGAGTGCTGGAGTAGAGGGTCCTAAAGGAGACACCGGCCCCAG
                  ...* .    * ..**..  .  **.**.*****:** **.******.* ******..

sheep           AGGCCCAAGGGGACCCGCCGGCCCCCCTGGCCGAGATGGCATCCCTGGACAACCTGGACT
goat            AGGCCCAAGGGGACCCGCCGGCCCCCCTGGCCGAGATGGCATCCCTGGACAACCTGGACT
cattle          AGGCCCAAGGGGACCCGCCGGCCCCCCCGGCCGAGATGGCATCCCTGGACAACCTGGACT
human           AGGCCCAAGGGGACCCGCAGGCCCCCCTGGCCGAGATGGCATCCCTGGACAGCCTGGACT
dog             AGGTCCAAGGGGACCTGCCGGGCCCCCTGGCCGAGATGGCATCCCCGGACAGCCTGGACT
mouse           AGGCCCAAGGGGACCCGTTGGCCCCCCTGGACGAGATGGCATCCCTGGACAGCCTGGACT
rabbit          AGGCCCACGGGGACCCGCAGGCCCCCCTGGCCGCGATGGCATCCCTGGACAGCCCGGACT
chicken         AGGAGACAGGGGACTCCCCGGCCCCCCCGGCAGAGATGGCATCCCTGGACAGCCTG----
                ***  ...******     ** ***** **..*.*********** *****.** *    

sheep           TCCTGGACCCCCTGGACCCCCCGGACCTCCCGGACCCCCTGGCCTCGGAGGAAACTTTGC
goat            TCCCGGACCCCCTGGACCCCCCGGACCTCCCGGACCCCCTGGCCTCGGAGGAAACTTTGC
cattle          TCCCGGACCCCCTGGACCCCCCGGACCTCCCGGACCCCCTGGCCTCGGAGGAAACTTTGC
human           TCCCGGACCCCCCGGACCCCCCGGACCTCCCGGACCCCCTGGCCTCGGAGGAAACTTTGC
dog             TCCCGGACCCCCTGGACCTCCCGGACCCCCTGGACCCCCTGGCCTCGGAGGAAACTTTGC
mouse           TCCTGGTCCTCCTGGTCCCCCTGGGCCCCCCGGACCCCCTGGCCTTGGAGGAAACTTTGC
rabbit          TCCCGGCCCCCCCGGCCCCCCTGGACCTCCCGGACCCCCCGGCCTCGGAGGAAACTTTGC
chicken         -----GCCTCCCGGGACCCCCAGGCCCTCCAGGACCTCCAGGCCTCGGCGGAAACTTCGC
                     * *  ** ** ** ** ** ** ** ***** ** ***** **.******** **

sheep           TCCCCAGTTGTCTTACGGCTATGATGAGAAATCAACAG---GAATTTCCGTGCCTGGTCC
goat            TCCCCAGTTGTCTTACGGCTATGATGAGAAATCAACAG---GAATTTCTGTGCCTGGTCC
cattle          TCCCCAGTTGTCTTACGGCTATGATGAGAAATCAACAG---GAATTTCCGTGCCTGGTCC
human           TCCCCAGCTGTCTTATGGCTATGATGAGAAATCAACCGGAGGAATTTCCGTGCCTGGCCC
dog             TCCCCAAATGTCTTATGGCTATGATGAGAAATCAACTGGAGGAATCTCCGTGCCTGGCCC
mouse           TTCCCAGATGTCCTATGGCTATGATGAAAAATCAGCTG---GAGTTTCCGTGCCTGGCCC
rabbit          TCCCCAGATGTCTTACGGCTATGATGAGAAATCCGCTG---GAGTCTCGGTGCCTGGCCC
chicken         TCCTCAAATGTCTTACGGCTACGACGAGAAATCGGCCG---GCGTGGCGGTGCCCGGCCC
                * * **. **** ** ***** ** **.***** .* *   *..*  * ***** ** **

sheep           CATGGGTCCTTCTGGTCCTCGTGGTCTCCCTGGCCCCCCTGGCGCACCTGGTCCCCAAGG
goat            CATGGGTCCTTCTGGTCCTCGTGGTCTCCCTGGCCCCCCTGGCGCACCTGGTCCCCAAGG
cattle          CATGGGTCCTTCTGGTCCTCGTGGTCTCCCTGGCCCCCCTGGCGCACCTGGTCCCCAAGG
human           CATGGGTCCCTCTGGTCCTCGTGGTCTCCCTGGCCCCCCTGGTGCACCTGGTCCCCAAGG
dog             CATGGGTCCTTCTGGTCCTCGTGGTCTCCCTGGCCCCCCTGGCGCACCTGGTCCTCAAGG
mouse           CATGGGTCCTTCTGGTCCTCGTGGTCTCCCTGGCCCCCCTGGTGCACCTGGTCCACAAGG
rabbit          CATGGGTCCCTCTGGTCCTCGAGGACTTCCTGGCCCACCTGGCTCACCTGGTCCCCAAGG
chicken         CATGGGCCCTGCTGGACCCCGTGGTCTCCCCGGCCCTCCTGGTGCTCCTGGCCCTCAAGG
                ****** **  ****:** **:**:** ** ***** *****  *:***** ** *****

sheep           TTTCCAAGGCCCCCCTGGTGAGCCTGGCGAGCCTGGAGCCTCAGGTCCCATGGGTCCCCG
goat            TTTCCAAGGCCCCCCTGGTGAGCCTGGCGAGCCCGGAGCCTCAGGTCCCATGGGTCCCCG
cattle          TTTCCAAGGCCCCCCTGGTGAGCCTGGCGAGCCAGGAGCCTCAGGTCCCATGGGTCCCCG
human           CTTCCAAGGTCCCCCTGGTGAGCCTGGCGAGCCTGGAGCTTCAGGTCCCATGGGTCCCCG
dog             TTTCCAAGGCCCCCCTGGTGAACCTGGCGAGCCTGGAGCCTCAGGTCCCATGGGTCCCCG
mouse           TTTCCAAGGCCCCCCTGGTGAACCTGGCGAGCCTGGCGGTTCAGGTCCAATGGGTCCCCG
rabbit          TTTCCAAGGCCCCCCTGGCGAGCCTGGCGAGCCTGGAGCTTCTGGTCCCATGGGTCCCCG
chicken         TTTCCAAGGCCCCCCTGGTGAACCCGGCGAGCCCGGAGCCTCTGGACCCATGGGCCCCCG
                 ******** ******** **.** ******** **.*  **:**:**.***** *****

sheep           TGGTCCCCCTGGCCCCCCTGGCAAGAACGGAGATGATGGTGAAGCTGGAAAGCCTGGTCG
goat            TGGTCCCCCTGGCCCCCCTGGCAAGAACGGAGATGATGGTGAAGCTGGAAAGCCTGGTCG
cattle          TGGTCCCCCTGGCCCCCCTGGCAAGAACGGAGATGATGGCGAAGCTGGAAAGCCTGGTCG
human           AGGTCCCCCAGGTCCCCCTGGAAAGAATGGAGATGATGGGGAAGCTGGAAAACCTGGTCG
dog             TGGTCCCCCTGGCCCCCCTGGCAAGAACGGAGATGACGGTGAAGCTGGAAAGCCTGGTCG
mouse           AGGTCCCCCTGGCCCTCCTGGCAAGAATGGAGATGATGGGGAAGCTGGCAAGCCCGGCCG
rabbit          CGGTCCCCCTGGCGCCCCTGGCAAGAACGGAGATGACGGAGAAGCTGGAAAGCCCGGTCG
chicken         CGGCCCCGCTGGCCCCCCTGGCAAGAACGGCGATGATGGTGAAGCTGGCAAACCCGGCCG
                 ** *** *:**  * *****.***** **.***** ** ********.**.** ** **

sheep           TCCTGGTGAGCGCGGGCCTCCCGGACCTCAGGGTGCTCGGGGATTGCCTGGAACAGCTGG
goat            TCCTGGTGAGCGCGGGCCTCCCGGACCTCAGGGTGCTCGGGGATTGCCTGGAACAGCTGG
cattle          TCCTGGTGAGCGCGGGCCTCCCGGACCTCAGGGTGCTCGGGGATTGCCTGGAACAGCTGG
human           TCCTGGTGAGCGTGGGCCTCCTGGGCCTCAGGGTGCTCGAGGATTGCCCGGAACAGCTGG
dog             TCCTGGTGAGCGTGGGCCTCCTGGGCCTCAGGGTGCTCGGGGATTGCCTGGAACAGCTGG
mouse           TCCTGGTGAGCGTGGACCTCCTGGACCTCAGGGTGCTCGTGGATTGCCTGGAACAGCTGG
rabbit          TCCTGGCGAGCGTGGGCCTCCTGGGCCTCAGGGTGCTCGGGGCTTGCCCGGAACAGCTGG
chicken         TCCTGGCGAACGCGGCCCCCCCGGCCCCCAGGGCGCACGTGGGCTCCCCGGAACTGCCGG
                ****** **.** ** ** ** ** ** ***** **:** **  * ** *****:** **

sheep           CCTCCCTGGAATGAAGGGACACAGAGGTTTCAGTGGTTTGGATGGTGCCAAGGGAGATGC
goat            CCTCCCTGGAATGAAGGGACACAGAGGTTTCAGTGGTTTGGATGGTGCCAAGGGAGATGC
cattle          CCTCCCTGGAATGAAGGGACACAGAGGTTTCAGTGGTTTGGATGGTGCCAAGGGAGATGC
human           CCTCCCTGGAATGAAGGGACACAGAGGTTTCAGTGGTTTGGATGGTGCCAAGGGAGATGC
dog             CCTTCCTGGAATGAAGGGACACAGAGGTTTCAGTGGTTTGGATGGTGCCAAGGGAGATGC
mouse           CCTCCCTGGAATGAAGGGACACCGAGGCTTCAGTGGTTTGGATGGTGCCAAAGGAGATGC
rabbit          CCTCCCTGGAATGAAAGGACACAGAGGTTTCAGTGGTTTGGATGGTGCCAAGGGAGATGC
chicken         TCTGCCGGGCATGAAGGGACACAGAGGCTTCAGTGGTTTGGATGGTGCCAAGGGTGAGCC
                 ** ** **.*****.******.**** ***********************.**:**  *

sheep           TGGTCCTGCTGGCCCCAAGGGTGAGCCTGGTAGCCCTGGTGAAAATGGAGCTCCTGGTCA
goat            TGGTCCTGCTGGCCCCAAGGGTGAGCCTGGTAGCCCTGGTGAAAATGGAGCTCCTGGTCA
cattle          TGGTCCTGCTGGCCCCAAGGGCGAGCCTGGTAGCCCCGGTGAAAATGGAGCTCCTGGTCA
human           TGGTCCTGCTGGTCCTAAGGGTGAGCCTGGCAGCCCTGGTGAAAATGGAGCTCCTGGTCA
dog             TGGTCCTGCTGGTCCCAAGGGTGAGCCTGGTAGCCCCGGTGAAAATGGAGCTCCTGGCCA
mouse           TGGTCCTGCTGGTCCTAAGGGAGAGCCCGGCAGTCCTGGTGAAAACGGAGCTCCTGGCCA
rabbit          TGGCCCTGCTGGTCCCAAGGGTGAGCCTGGTAGCCCTGGTGAAAACGGAGCTCCTGGTCA
chicken         CGGCCCTGCTGGTCCCAAGGGTGAGCCTGGCAGCCCTGGAGAGAACGGCGCTCCCGGACA
                 ** ******** ** ***** ***** ** ** ** **:**.** **.***** ** **

sheep           GATGGGCCCCCGTGGTCTGCCTGGTGAGAGAGGTCGCCCTGGAGCCCCTGGCCCTGCTGG
goat            GATGGGCCCCCGTGGTCTGCCTGGTGAGAGAGGTCGCCCTGGAGCCCCTGGCCCTGCTGG
cattle          GATGGGCCCCCGTGGTCTGCCTGGTGAGAGAGGTCGCCCTGGAGCCCCTGGCCCTGCTGG
human           GATGGGCCCCCGTGGCCTGCCTGGTGAGAGAGGTCGCCCTGGAGCCCCTGGCCCTGCTGG
dog             GATGGGCCCCCGTGGTCTGCCCGGTGAAAGAGGTCGCCCTGGAGCCCCTGGCCCTGCCGG
mouse           GATGGGTCCCCGAGGTCTGCCCGGTGAGAGAGGTCGCCCTGGACCTCCTGGCACTGCTGG
rabbit          GATGGGCCCCCGTGGTCTGCCTGGCGAGAGAGGCCGCCCTGGAGCCCCTGGCCCTGCTGG
chicken         GATGGGTCCCCGCGGTCTTCCCGGCGAGAGAGGCCGCCCCGGTCCATCCGGTCCCGCTGG
                ****** ***** ** ** ** ** **.***** ***** **: *  * ** .* ** **

sheep           TGCTCGAGGAAATGATGGTGCTACTGGTGCTGCTGGCCCCCCTGGTCCCACTGGCCCCGC
goat            TGCTAGAGGAAATGATGGTGCTACTGGTGCTGCTGGCCCCCCTGGTCCCACTGGCCCCGC
cattle          TGCTCGAGGAAATGATGGTGCGACTGGTGCTGCTGGGCCCCCTGGTCCCACTGGCCCCGC
human           TGCTCGTGGAAATGATGGTGCTACTGGTGCTGCCGGGCCCCCTGGTCCCACCGGCCCCGC
dog             TGCTCGTGGAAACGATGGTGCTACTGGTGCTGCTGGGCCCCCTGGTCCCACTGGCCCCGC
mouse           TGCTCGCGGTAACGATGGTGCTGTTGGTGCTGCTGGACCCCCTGGTCCCACCGGCCCCAC
rabbit          TGCTCGTGGAAACGATGGTGCTACTGGTGCTGCCGGCCCCCCTGGTCCCACTGGTCCCGC
chicken         CGCTCGCGGTAACGACGGTGCTCCCGGTGCTGCCGGTCCTCCCGGCCCGACCGGTCCCGC
                 ***.* **:** ** *****    ******** ** ** ** ** ** ** ** ***.*

sheep           TGGTCCTCCTGGTTTCCCTGGTGCTGTGGGTGCTAAGGGTGAAGCTGGTCCCCAAGGACC
goat            TGGTCCTCCTGGTTTCCCTGGTGCTGTGGGTGCTAAGGGTGAAGCTGGTCCCCAAGGACC
cattle          TGGTCCTCCTGGTTTCCCTGGTGCTGTGGGTGCTAAGGGTGAAGGTGGTCCCCAAGGACC
human           TGGTCCTCCTGGCTTCCCTGGTGCTGTTGGTGCTAAGGGTGAAGCTGGTCCCCAAGGGCC
dog             TGGTCCTCCTGGCTTCCCCGGTGCTGTTGGTGCTAAGGGTGAAGCTGGTCCCCAAGGAGC
mouse           TGGCCCTCCTGGCTTCCCTGGTGCAGTTGGTGCTAAGGGTGAAGCTGGTCCCCAAGGAGC
rabbit          TGGTCCCCCTGGCTTCCCTGGAGCTGTCGGTGCTAAGGGTGAAGCTGGTCCCCAAGGAGC
chicken         GGGTCCCCCCGGCTTCCCCGGCGCCGCTGGCGCTAAGGGCGAAACGGGTCCCCAAGGTGC
                 ** ** ** ** ***** ** ** *  ** ******** ***.  ***********  *

sheep           CCGAGGTTCTGAAGGTCCCCAGGGTGTACGTGGTGAGCCTGGCCCCCCTGGCCCTGCTGG
goat            CCGAGGTTCTGAAGGTCCCCAGGGTGTACGTGGTGAGCCTGGCCCCCCTGGCCCTGCTGG
cattle          CCGAGGTTCTGAAGGTCCCCAGGGTGTACGTGGTGAGCCTGGCCCCCCTGGCCCTGCTGG
human           CCGAGGCTCTGAAGGTCCCCAGGGTGTGCGTGGTGAGCCTGGCCCCCCTGGCCCTGCTGG
dog             CCGTGGCTCTGAAGGTCCCCAGGGCGTGCGTGGTGAGCCCGGCCCCCCTGGCCCTGCTGG
mouse           TAGAGGCTCTGAAGGTCCCCAGGGTGTGCGTGGTGAGCCCGGACCCCCTGGCCCTGCTGG
rabbit          CCGAGGCTCTGAAGGTCCCCAGGGTGTGCGTGGTGAGCCCGGCCCCCCTGGCCCTGCTGG
chicken         CCGCGGTAGCGAAGGTCCCCAAGGTGCCCGTGGCGAACCCGGTCCCCCCGGCCCAGCTGG
                 .* ** :  ***********.** *  ***** **.** ** ***** *****:*****

sheep           TGCTGCTGGCCCTGCTGGCAACCCTGGTGCTGATGGACAGCCTGGTGCTAAAGGTGCCAA
goat            TGCTGCTGGCCCTGCTGGCAACCCTGGTGCTGATGGACAGCCTGGTGCTAAAGGTGCCAA
cattle          TGCTGCTGGCCCTGCTGGCAACCCTGGTGCTGATGGACAGCCTGGTGCTAAAGGAGCCAA
human           TGCTGCTGGCCCTGCTGGAAACCCTGGTGCTGATGGACAGCCTGGTGCTAAAGGTGCCAA
dog             TGCTGCCGGCCCTGCCGGAAACCCCGGTGCTGATGGACAGCCTGGTGCTAAAGGTGCTAA
mouse           TGCTGCCGGCCCTGCTGGAAACCCTGGTGCTGATGGACAACCTGGCGCTAAAGGTGCCAA
rabbit          TGCTGCTGGCCCTGCTGGAAACCCTGGTGCTGATGGACAACCTGGTGCTAAAGGTGCCAA
chicken         CGCTGCCGGTCCCGCCGGTAACCCCGGTGCCGACGGTCAGCCCGGTGCCAAAGGTGCTAC
                 ***** ** ** ** ** ***** ***** ** **:**.** ** ** *****:** *.

sheep           TGGCGCTCCTGGTATTGCTGGTGCTCCTGGCTTCCCTGGTGCCCGAGGCCCCTCTGGACC
goat            TGGCGCTCCTGGTATTGCTGGTGCTCCTGGCTTCCCTGGTGCCCGAGGCCCCTCTGGACC
cattle          TGGCGCTCCTGGTATTGCTGGTGCTCCTGGCTTCCCTGGTGCCCGAGGCCCCTCTGGACC
human           TGGTGCTCCTGGTATTGCTGGTGCTCCTGGCTTCCCTGGTGCCCGAGGCCCCTCTGGACC
dog             CGGCGCTCCTGGCATTGCTGGTGCTCCCGGCTTCCCCGGTGCCCGAGGCCCCTCTGGACC
mouse           TGGTGCTCCTGGTATTGCTGGTGCTCCTGGCTTCCCTGGTGCCCGAGGCCCCTCTGGACC
rabbit          TGGCGCTCCTGGTATTGCTGGTGCTCCTGGCTTCCCTGGTGCCCGAGGCCCCTCTGGACC
chicken         GGGCGCTCCCGGCATCGCCGGTGCCCCCGGCTTCCCTGGTGCTCGCGGTCCCTCCGGACC
                 ** ***** ** ** ** ***** ** ******** ***** **.** ***** *****

sheep           CCAGGGCCCCAGTGGCCCCCCTGGTCCCAAGGGTAACAGCGGTGAACCCGGCGCTCCTGG
goat            CCAGGGCCCCAGTGGCCCCCCTGGTCCCAAGGGTAACAGCGGTGAACCCGGCGCTCCTGG
cattle          CCAGGGCCCCAGCGGCCCCCCTGGCCCCAAGGGTAACAGCGGTGAACCTGGTGCTCCTGG
human           CCAGGGCCCCGGCGGCCCTCCTGGTCCCAAGGGTAACAGCGGTGAACCTGGTGCTCCTGG
dog             CCAGGGCCCCAGCGGTCCTCCTGGTCCCAAGGGTAACAGCGGTGAACCTGGTGCTCCCGG
mouse           CCAGGGCCCCAGCGGCCCTCCAGGTCCCAAGGGTAACAGTGGTGAACCTGGTGCTCCTGG
rabbit          CCAGGGCCCCAGCGGCCCCCCTGGTCCCAAGGGTAACAGTGGTGAACCTGGTGCCCCCGG
chicken         CCAAGGTCCCAGCGGTGCCCCCGGACCCAAAGGGAACAGCGGTGAACCCGGTGCTCCGGG
                ***.** ***.* **  * ** ** *****.** ***** ******** ** ** ** **

sheep           CAGCAAAGGAGACACTGGTGCCAAGGGAGAACCCGGTCCCACTGGTATTCAAGGCCCCCC
goat            CAGCAAAGGAGACACTGGTGCCAAGGGAGAACCCGGTCCCACTGGTATTCAAGGCCCCCC
cattle          CAGCAAAGGAGACACTGGCGCCAAGGGAGAACCCGGTCCCACTGGTATTCAAGGCCCCCC
human           CAGCAAAGGAGACACTGGTGCTAAGGGAGAGCCTGGCCCTGTTGGTGTTCAAGGACCCCC
dog             AAACAAAGGAGACACTGGTGCCAAGGGAGAGCCCGGCCCCACTGGTATTCAAGGTCCCCC
mouse           CAACAAAGGAGACACTGGTGCCAAAGGAGAACCCGGTGCTACTGGAGTTCAAGGTCCCCC
rabbit          CAACAAAGGAGACACTGGTGCCAAGGGAGAGCCCGGCCCCACTGGTGTTCAAGGACCCCC
chicken         CAACAAAGGTGACACCGGTGCCAAAGGCGAACCCGGTCCCGCTGGCGTTCAAGGCCCCCC
                .*.******:***** ** ** **.**.**.** **  * . *** .******* *****

sheep           TGGCCCCGCTGGGGAAGAAGGAAAGCGAGGAGCCCGAGGTGAACCTGGACCTGCTGGCCT
goat            TGGCCCCGCTGGGGAAGAAGGAAAGCGAGGAGCCCGAGGTGAACCTGGACCTGCTGGCCT
cattle          TGGCCCCGCTGGGGAAGAAGGAAAGCGAGGAGCCCGAGGTGAACCTGGACCTGCTGGCCT
human           TGGCCCTGCTGGAGAGGAAGGAAAGCGAGGAGCTCGAGGTGAACCCGGACCCACTGGCCT
dog             TGGCCCTGCTGGGGAAGAAGGAAAGCGAGGAGCCCGAGGTGAACCTGGACCCACTGGCCT
mouse           AGGCCCTGCCGGAGAAGAAGGAAAACGAGGAGCCCGTGGTGAGCCTGGACCTTCCGGACT
rabbit          TGGCCCTGCTGGCGAGGAAGGAAAGCGAGGAGCCCGAGGTGAACCCGGACCTACTGGCCT
chicken         CGGCCCCGCCGGCGAGGAAGGCAAGAGAGGAGCGCGTGGAGAGCCCGGCCCTGCTGGGCT
                 ***** ** ** **.*****.**..******* **:**:**.** **.**  * ** **

sheep           GCCTGGACCCCCTGGCGAGCGTGGCGGACCTGGAAGCCGTGGTTTCCCTGGCTCTGACGG
goat            GCCTGGACCCCCTGGCGAGCGTGGCGGACCTGGAAGCCGTGGCTTCCCTGGCTCTGACGG
cattle          GCCTGGACCCCCTGGCGAGCGTGGTGGACCTGGAAGCCGTGGTTTCCCTGGCGCCGACGG
human           GCCCGGACCCCCTGGCGAGCGTGGTGGACCTGGTAGCCGTGGTTTCCCTGGCGCAGATGG
dog             GCCCGGACCCCCTGGCGAGCGTGGTGGACCTGGTAGCCGTGGTTTCCCTGGTGCAGATGG
mouse           GCCTGGACCTCCTGGCGAGCGTGGTGGACCTGGTAGCCGTGGTTTCCCTGGTGCTGATGG
rabbit          GCCCGGACCCCCTGGCGAGCGTGGTGGACCTGGCAGCCGTGGCTTCCCAGGTGCAGATGG
chicken         GCCCGGTCCTGCGGGCGAACGGGGCGCCCCCGGCAGCCGCGGTTTCCCCGGTGCCGACGG
                *** **:**  * *****.** ** * .** ** ***** ** ***** **  * ** **

sheep           TGTTGCTGGTCCCAAGGGTCCTGCTGGTGAACGCGGTGCTCCTGGCCCTGCTGGCCCCAA
goat            TGTTGCTGGCCCCAAGGGTCCTGCTGGTGAGCGCGGTGCTCCTGGCCCTGCTGGCCCCAA
cattle          TGTTGCTGGTCCCAAGGGTCCTGCTGGTGAACGCGGTGCTCCTGGCCCTGCTGGCCCCAA
human           TGTTGCTGGTCCCAAGGGTCCCGCTGGTGAACGTGGTTCTCCTGGCCCTGCTGGCCCCAA
dog             TGTCGCTGGTCCCAAGGGTCCCGCTGGTGAACGTGGTTCTCCTGGTCCCGCTGGGCCCAA
mouse           TGTTGCTGGCCCCAAGGGTCCTTCCGGTGAACGTGGTGCTCCCGGACCTGCTGGTCCCAA
rabbit          CGTGGCTGGCCCCAAGGGTCCCGCTGGTGAACGTGGTGCTCCTGGCCCTGCTGGCCCCAA
chicken         CATCGCCGGTCCCAAGGGCCCCCCCGGAGAGCGCGGTTCCCCCGGCGCCGTCGGCCCCAA
                 .* ** ** ******** **  * **:**.** *** * ** **  * *  ** *****

sheep           AGGGTCTCCTGGTGAAGCTGGTCGCCCCGGTGAAGCTGGCCTGCCCGGTGCCAAGGGTCT
goat            GGGGTCTCCTGGTGAAGCTGGCCGCCCCGGTGAAGCTGGTCTGCCTGGTGCCAAGGGTCT
cattle          AGGTTCTCCTGGTGAAGCTGGTCGCCCCGGTGAAGCTGGTCTGCCCGGTGCCAAGGGTCT
human           AGGATCTCCTGGTGAAGCTGGTCGTCCCGGTGAAGCTGGTCTGCCTGGTGCCAAGGGTCT
dog             AGGTTCTCCTGGTGAAGCTGGTCGCCCTGGTGAAGCTGGTCTGCCTGGTGCCAAGGGTCT
mouse           AGGTTCTCCTGGTGAAGCTGGTCGCCCCGGTGAAGCTGGTCTCCCTGGTGCCAAGGGTCT
rabbit          AGGCTCTCCTGGTGAAGCTGGTCGCCCCGGTGAAGCCGGCCTGCCTGGTGCCAAGGGTCT
chicken         AGGATCTCCCGGTGAAGCCGGCCGTCCCGGTGAACCCGGCCTCCCCGGTGCCAAGGGTCT
                .** ***** ******** ** ** ** ****** * ** ** ** **************

sheep           GACTGGAAGCCCTGGCAGCCCAGGTCCTGATGGCAAAACTGGCCCCCCTGGTCCCGCTGG
goat            GACTGGAAGCCCTGGCAGCCCGGGTCCTGATGGCAAAACTGGCCCCCCTGGTCCCGCTGG
cattle          GACTGGAAGCCCTGGCAGCCCGGGTCCTGATGGCAAAACTGGCCCCCCTGGTCCCGCCGG
human           GACTGGAAGCCCTGGCAGCCCTGGTCCTGATGGCAAAACTGGCCCCCCTGGTCCCGCCGG
dog             GACTGGAAGTCCTGGCAGCCCCGGTCCAGATGGCAAAACTGGCCCCCCTGGTCCCGCTGG
mouse           CACTGGCAGTCCTGGCAGCCCTGGTCCTGATGGCAAAACCGGCCCCCCTGGTCCCGCTGG
rabbit          CACTGGAAGCCCTGGCAGCCCTGGTCCTGATGGCAAAACTGGCCCCCCTGGTCCCGCTGG
chicken         GACTGGAAGCCCCGGCAGCCCCGGTCCCGACGGCAAAACCGGACCCCCGGGTCCCGCTGG
                 *****.** ** ******** ***** ** ******** **.***** ******** **

sheep           TCAAGATGGCCGCCCTGGACCCCCAGGCCCTCCCGGTGCCCGTGGTCAGGCTGGCGTGAT
goat            TCAAGATGGCCGCCCTGGACCCCCAGGCCCTCCCGGTGCCCGTGGTCAGGCTGGCGTGAT
cattle          TCAAGATGGCCGCCCTGGACCTCCAGGCCCTCCCGGTGCCCGTGGTCAGGCTGGCGTGAT
human           TCAAGATGGTCGCCCCGGACCCCCAGGCCCACCTGGTGCCCGTGGTCAGGCTGGTGTGAT
dog             TCAGGATGGTCGTCCCGGACCCCCAGGCCCCCCTGGTGCCCGTGGTCAAGCTGGTGTGAT
mouse           TCAAGATGGTCGCCCTGGACCCGCAGGTCCTCCTGGAGCCCGTGGCCAGGCTGGTGTGAT
rabbit          TCAAGACGGTCGCCCCGGACCCCCAGGCCCCCCTGGTGCCCGTGGTCAGGCTGGTGTGAT
chicken         TCAGGATGGCCGCCCCGGCCCCCCCGGCCCCCCCGGAGCCAGAGGTCAAGCTGGTGTGAT
                ***.** ** ** ** **.**  *.** ** ** **:***.*:** **.***** *****

sheep           GGGTTTCCCTGGACCTAAAGGTGCTGCTGGAGAGCCTGGAAAAGCTGGAGAGCGAGGTGT
goat            GGGTTTCCCTGGACCTAAAGGTGCTGCTGGAGAGCCTGGAAAAGCTGGAGAGCGAGGTGT
cattle          GGGTTTCCCTGGACCTAAAGGTGCTGCTGGAGAGCCTGGAAAAGCTGGAGAGCGAGGTGT
human           GGGATTCCCTGGACCTAAAGGTGCTGCTGGAGAGCCCGGCAAGGCTGGAGAGCGAGGTGT
dog             GGGATTCCCTGGGCCTAAAGGTGCCGCTGGAGAGCCTGGCAAGGCTGGAGAGCGTGGTGT
mouse           GGGATTCCCTGGACCTAAGGGTACCGCTGGAGAACCTGGAAAGGCTGGAGAGCGAGGCCT
rabbit          GGGATTCCCTGGACCCAAAGGTGCCGCTGGAGAGCCCGGCAAAGCTGGAGAGAGAGGCGT
chicken         GGGTTTCCCCGGTCCCAAAGGTGCTGCGGGTGAGCCCGGCAAACCCGGAGAGAGAGGCGC
                ***:***** ** ** **.***.* ** **:**.** **.**. * ******.*:**   

sheep           TCCTGGACCCCCTGGCGCTGTTGGTCCTGCTGGCAAAGACGGAGAAGCTGGAGCTCAGGG
goat            TCCTGGACCCCCTGGCGCTGTTGGTCCTGCTGGCAAAGACGGAGAAGCTGGAGCTCAGGG
cattle          TCCTGGACCCCCTGGCGCTGTTGGTCCTGCTGGCAAAGACGGAGAAGCTGGAGCTCAGGG
human           TCCCGGACCCCCTGGCGCTGTCGGTCCTGCTGGCAAAGATGGAGAGGCTGGAGCTCAGGG
dog             CCCTGGCCCCCCTGGTGCTGTTGGTCCTGCTGGCAAAGATGGAGAAGCAGGAGCTCAGGG
mouse           TCCCGGACCCCCTGGCGCTGTTGGTCCTGCTGGCAAAGATGGAGAAGCTGGAGCTCAGGG
rabbit          TCCTGGACCCCCTGGCGCTGTGGGTCCTGCTGGCAAAGACGGAGAAGCTGGAGCTCAGGG
chicken         TCCCGGCCCCCCCGGCGCTGTTGGTGCTGCCGGTAAGGACGGTGAAGCCGGTGCTCAGGG
                 ** **.***** ** ***** *** **** ** **.** **:**.** **:********

sheep           ACCCCCAGGACCTGCTGGCCCCGCTGGTGAGAGAGGCGAACAAGGCCCTGCTGGCTCCCC
goat            ACCCCCAGGACCTGCTGGCCCCGCTGGTGAGAGAGGCGAACAAGGCCCTGCTGGCTCCCC
cattle          ACCCCCAGGACCTGCTGGCCCCGCTGGTGAGAGAGGCGAACAAGGCCCTGCTGGCTCCCC
human           ACCCCCTGGCCCTGCTGGTCCCGCTGGCGAGAGAGGTGAACAAGGCCCTGCTGGCTCCCC
dog             GCCCCCTGGCCCTGCTGGCCCCGCTGGCGAGAGAGGTGAACAAGGTCCTGCTGGCTCCCC
mouse           AGCCCCTGGCCCTGCTGGTCCTGCTGGTGAGAGAGGTGAACAAGGTCCCGCTGGCTCCCC
rabbit          ACCCCCTGGACCTGCTGGCCCCGCTGGAGAGAGAGGTGAACAAGGCCCTGCTGGCTCCCC
chicken         TCCCCCCGGCCCCACTGGTCCCGCTGGAGAGAGAGGTGAGCAGGGTCCCGCCGGAGCGCC
                  **** **.** .**** ** ***** ******** **.**.** ** ** **. * **

sheep           TGGATTCCAGGGTCTCCCTGGCCCTGCTGGTCCTCCTGGTGAAGCAGGCAAACCTGGTGA
goat            TGGATTCCAGGGTCTCCCCGGCCCTGCTGGTCCTCCTGGTGAAGCAGGCAAACCTGGTGA
cattle          TGGATTCCAGGGTCTCCCCGGCCCTGCTGGTCCTCCTGGTGAAGCAGGCAAACCTGGTGA
human           CGGATTCCAGGGTCTCCCTGGTCCTGCTGGTCCTCCAGGTGAAGCAGGCAAACCTGGTGA
dog             CGGATTCCAGGGTCTCCCTGGCCCTGCTGGTCCTCCCGGCGAAGCAGGCAAACCTGGTGA
mouse           TGGATTCCAGGGTCTTCCTGGTCCTGCCGGTCCTCCTGGTGAAGCAGGCAAGCCTGGTGA
rabbit          TGGATTCCAGGGTCTCCCTGGCCCCGCTGGTCCTCCTGGGGAAGCAGGCAAACCTGGCGA
chicken         CGGCTTCCAGGGTCTGCCCGGTCCCGCTGGGCCCCCCGGAGAGGCGGGCAAACCCGGCGA
                 **.*********** ** ** ** ** ** ** ** ** **.**.*****.** ** **

sheep           ACAGGGTGTTCCTGGAGACCTTGGTGCCCCCGGCCCCTCTGGAGCAAGAGGCGAGAGAGG
goat            ACAGGGTGTTCCTGGAGACCTTGGTGCCCCCGGCCCCTCTGGAGCAAGAGGCGAGAGAGG
cattle          ACAGGGTGTTCCTGGAGATCTTGGTGCCCCCGGCCCCTCTGGAGCAAGAGGCGAGAGAGG
human           ACAGGGTGTTCCTGGAGACCTTGGCGCCCCTGGCCCCTCTGGAGCAAGAGGCGAGAGAGG
dog             ACAGGGTGTTCCTGGCGACCTTGGTGCCCCCGGCCCCTCTGGAGCAAGAGGCGAGAGAGG
mouse           ACAGGGTGTTCCTGGAGACCTTGGTGCCCCTGGACCCTCTGGCGCAAGAGGCGAGAGAGG
rabbit          ACAGGGTGTTCCTGGAGACCTTGGTGCCCCCGGCCCCTCTGGAGCACGAGGCGAGAGAGG
chicken         GCAGGGTGTCCCCGGAGATGCCGGTGCCCCCGGTCCCGCCGGTGCCAGAGGCGAGAGAGG
                .******** ** **.**    ** ***** ** *** * ** **..*************

sheep           TTTCCCCGGCGAGCGTGGTGTGCAAGGGCCGCCCGGTCCTGCAGGTCCCCGTGGAGCCAA
goat            TTTCCCCGGCGAGCGTGGTGTGCAAGGGCCGCCCGGTCCTGCAGGTCCCCGTGGGGCCAA
cattle          TTTCCCCGGCGAGCGTGGTGTGCAAGGGCCGCCCGGTCCTGCAGGTCCCCGTGGGGCCAA
human           TTTCCCTGGCGAGCGTGGTGTGCAAGGTCCCCCTGGTCCTGCTGGTCCCCGAGGGGCCAA
dog             CTTTCCTGGTGAACGTGGTGTGCAAGGTCCCCCCGGTCCTGCAGGTCCCCGAGGAGCCAA
mouse           TTTCCCTGGTGAACGTGGTGTACAAGGTCCCCCAGGTCCTGCTGGTCCCCGAGGAAACAA
rabbit          CTTCCCTGGTGAGCGTGGCGTGCAAGGTCCTCCTGGTCCCGCTGGCCCCCGCGGATCCAA
chicken         TTTCCCCGGCGAGCGCGGCGTTCAGGGCCCCCCCGGCCCGCAGGGCCCGCGCGGCGCTAA
                 ** ** ** **.** ** ** **.** ** ** ** **  . ** ** ** **  . **

sheep           TGGTGCCCCTGGCAACGATGGTGCTAAGGGTGATGCTGGTGCCCCTGGAGCCCCTGGTAG
goat            TGGTGCCCCTGGCAACGATGGCGCTAAGGGTGATGCTGGTGCCCCTGGAGCCCCCGGTAG
cattle          TGGTGCCCCTGGCAACGATGGTGCTAAGGGTGATGCTGGTGCCCCTGGAGCCCCCGGTAG
human           CGGTGCTCCCGGCAACGATGGTGCTAAGGGTGATGCTGGTGCCCCTGGAGCTCCCGGTAG
dog             CGGTGCCCCTGGCAATGATGGTGCTAAGGGTGATGCTGGTGCCCCTGGAGCCCCAGGTAG
mouse           TGGTGCCCCCGGCAACGATGGTGCCAAGGGTGATACTGGTGCCCCCGGAGCTCCCGGTAG
rabbit          CGGTGCTCCTGGCAACGATGGTGCTAAGGGTGATGCTGGTGCCCCTGGAGCTCCCGGTAG
chicken         CGGTGCTCCCGGAAACGACGGTGCTAAGGGTGATGCCGGTGCTCCCGGTGCCCCCGGAAA
                 ***** ** **.** ** ** ** *********.* ***** ** **:** ** **:*.

sheep           CCAGGGTGCCCCTGGCCTTCAAGGAATGCCTGGTGAACGAGGTGCAGCTGGCCTTCCAGG
goat            CCAGGGTGCCCCTGGCCTTCAAGGAATGCCTGGTGAACGAGGTGCAGCTGGCCTTCCAGG
cattle          CCAGGGTGCCCCTGGCCTTCAAGGAATGCCTGGTGAACGAGGTGCAGCTGGTCTTCCAGG
human           CCAGGGCGCCCCTGGCCTTCAGGGAATGCCTGGTGAACGTGGTGCAGCTGGTCTTCCAGG
dog             CCAGGGCGCTCCTGGCCTTCAGGGAATGCCTGGTGAACGAGGTGCAGCTGGTCTTCCTGG
mouse           CCAGGGTGCCCCCGGTCTTCAGGGAATGCCTGGTGAACGTGGTGCAGCTGGTCTTCCAGG
rabbit          CCAAGGCGCCCCTGGCCTTCAGGGAATGCCCGGTGAACGTGGTGCAGCTGGTCTTCCAGG
chicken         TCAGGGCCCCCCCGGGCTGCAGGGGATGCCCGGAGAGCGCGGTGCCGCCGGTCTGCCAGG
                 **.**  * ** ** ** **.**.***** **:**.** *****.** ** ** **:**

sheep           CCCTAAGGGTGACAGAGGGGATGCTGGTCCCAAAGGTGCTGATGGTGCTCCTGGCAAAGA
goat            CCCTAAGGGTGACAGAGGGGATGCTGGTCCCAAAGGTGCTGATGGTGCTCCTGGCAAAGA
cattle          CCCTAAGGGTGACAGAGGGGATGCTGGTCCCAAAGGTGCTGATGGTGCTCCTGGCAAAGA
human           GCCTAAGGGTGACAGAGGTGATGCTGGTCCCAAAGGTGCTGATGGCTCTCCTGGCAAAGA
dog             CCCTAAGGGTGACAGAGGTGATGCCGGTCCCAAAGGTGCTGATGGTTCTCCTGGCAAAGA
mouse           TCCTAAGGGTGACAGAGGTGATGCTGGTCCCAAAGGTGCTGATGGTTCTCCTGGTAAAGA
rabbit          CCCCAAGGGTGACAGAGGCGATGCTGGTCCCAAAGGTGCTGATGGCTCTCCTGGCAAAGA
chicken         CGCTAAGGGTGACAGAGGTGACCCCGGTCCCAAAGGTGCTGACGGCGCTCCTGGCAAAGA
                  * ************** **  * ***************** **  ******* *****

sheep           TGGCGTCCGTGGTCTGACTGGTCCCATCGGTCCTCCTGGCCCTGCTGGTGCCCCTGGTGA
goat            TGGCGTCCGTGGTCTGACTGGTCCCATCGGTCCTCCTGGCCCCGCTGGTGCCCCTGGTGA
cattle          TGGCGTCCGTGGTCTGACTGGTCCCATCGGTCCTCCTGGCCCCGCTGGTGCCCCTGGTGA
human           TGGCGTCCGTGGTCTGACTGGCCCCATTGGTCCTCCTGGCCCTGCTGGTGCCCCTGGTGA
dog             TGGTGTCCGTGGTCTGACTGGCCCCATTGGTCCTCCTGGCCCTGCTGGTGCCCCTGGTGA
mouse           TGGTGCCCGTGGTCTGACTGGTCCCATTGGTCCTCCTGGCCCTGCTGGTGCCCCTGGTGA
rabbit          TGGCGTTCGCGGCCTGACTGGCCCCATTGGTCCTCCTGGCCCTGCTGGTGCCCCTGGTGA
chicken         CGGTCTCCGTGGTCTCACCGGCCCCATCGGCCCCCCCGGCCCCGCCGGCGCTCCCGGCGA
                 **    ** ** ** ** ** ***** ** ** ** ***** ** ** ** ** ** **

sheep           CAAGGGTGAAACTGGTCCTAGCGGCCCAGCCGGTCCCACTGGAGCTCGTGGCGCCCCCGG
goat            CAAGGGTGAAACTGGTCCTAGCGGCCCAGCCGGTCCCACTGGAGCTCGTGGCGCCCCCGG
cattle          CAAGGGTGAAGCTGGTCCTAGTGGCCCAGCCGGTCCCACTGGAGCTCGTGGTGCCCCCGG
human           CAAGGGTGAAAGTGGTCCCAGCGGCCCTGCTGGTCCCACTGGAGCTCGTGGTGCCCCCGG
dog             CAAGGGTGAAGCTGGTCCTAGCGGCCCTGCTGGTCCCACTGGAGCTCGTGGTGCCCCCGG
mouse           CAAGGGTGAAGCTGGTCCCAGTGGTCCTCCCGGTCCCACCGGAGCCCGTGGTGCTCCCGG
rabbit          CAAGGGTGAAACTGGTCCCAGCGGCCCTGCTGGTCCCACTGGAGCTCGTGGTGCCCCTGG
chicken         TAAGGGTGAAGCTGGCCCCCCCGGCCCTGCAGGGCCCACCGGTGCCCGTGGTGCTCCCGG
                 *********. *** ** .  ** **: * ** ***** **:** ***** ** ** **

sheep           TGACCGTGGTGAGCCTGGTCCCCCCGGCCCTGCTGGCTTCGCTGGCCCCCCTGGTGCTGA
goat            TGACCGTGGTGAGCCTGGTCCCCCCGGCCCTGCTGGCTTCGCTGGCCCCCCTGGTGCTGA
cattle          TGACCGTGGTGAGCCTGGTCCCCCCGGCCCTGCTGGCTTCGCTGGCCCCCCTGGTGCTGA
human           AGACCGTGGTGAGCCTGGTCCCCCCGGCCCTGCTGGCTTTGCTGGCCCCCCTGGTGCTGA
dog             AGACCGTGGTGAGCCTGGTCCCCCTGGTCCTGCTGGCTTCGCTGGGCCCCCCGGTGCTGA
mouse           AGACCGTGGTGAGGCTGGTCCCCCTGGTCCTGCTGGCTTTGCCGGCCCCCCTGGTGCTGA
rabbit          AGACCGTGGTGAGCCTGGTCCCCCCGGCCCTGCTGGCTTCGCCGGCCCCCCTGGTGCTGA
chicken         CGACCGTGGCGAGCCCGGCCCCCCAGGTCCTGCTGGATTTGCTGGCCCTCCCGGTGCTGA
                 ******** *** * ** ***** ** ********.** ** ** ** ** ********

sheep           TGGCCAACCTGGTGCTAAAGGCGAACCTGGTGATGCTGGTGCTAAAGGTGATGCTGGGCC
goat            TGGCCAACCTGGTGCTAAAGGCGAACCTGGTGATGCTGGTGCTAAAGGTGACGCTGGCCC
cattle          TGGCCAACCTGGTGCTAAAGGCGAACCTGGTGATGCTGGTGCTAAAGGTGACGCTGGTCC
human           CGGCCAACCTGGTGCTAAAGGCGAACCTGGTGATGCTGGTGCTAAAGGCGATGCTGGTCC
dog             CGGCCAACCTGGTGCTAAAGGTGAACCCGGTGATGCTGGTGCTAAAGGCGACGCTGGTCC
mouse           TGGCCAACCTGGTGCGAAAGGTGAACCTGGTGATACTGGTGTTAAAGGTGATGCTGGTCC
rabbit          TGGCCAACCTGGTGCTAAAGGCGAGCCCGGTGACGCCGGTGCTAAAGGCGATGCTGGTCC
chicken         CGGCCAGCCTGGTGCTAAAGGTGAAACTGGGGATGCTGGAGCCAAAGGTGACGCCGGCCC
                 *****.******** ***** **..* ** ** .* **:*  ***** ** ** ** **

sheep           CCCCGGGCCTGCTGGACCTGCTGGACCCCCTGGCCCCATTGGTAACGTTGGTGCTCCTGG
goat            CCCTGGGCCTGCTGGACCTGCTGGACCCCCTGGCCCCATTGGTAACGTTGGTGCTCCTGG
cattle          CCCCGGCCCTGCTGGGCCCGCTGGACCCCCCGGCCCCATTGGTAACGTTGGTGCTCCCGG
human           CCCTGGCCCTGCCGGACCCGCTGGACCCCCTGGCCCCATTGGTAATGTTGGTGCTCCTGG
dog             CCCTGGCCCTGCTGGACCCACTGGACCTCCCGGCCCCATTGGTAACGTTGGTGCTCCTGG
mouse           TCCTGGCCCTGCTGGTCCTGCTGGACCCCCCGGCCCCATTGGTAACGTTGGTGCTCCTGG
rabbit          CGCTGGCCCTGCTGGTCCCGCCGGTCCTCCCGGTCCCATTGGTAACGTTGGTGCTCCTGG
chicken         CCCTGGCCCCGCTGGCCCCACTGGTGCTCCCGGCCCTGCCGGTGCTGTTGGTGCTCCCGG
                  * ** ** ** ** ** .* **: * ** ** ** .  ***.. *********** **

sheep           ACCCAAAGGTGCTCGCGGCAGCGCTGGTCCCCCTGGTGCTACTGGTTTCCCAGGTGCTGC
goat            ACCCAAAGGTGCTCGCGGCAGCGCTGGTCCCCCTGGTGCTACTGGTTTCCCAGGTGCTGC
cattle          ACCCAAAGGTGCTCGTGGCAGCGCTGGTCCCCCTGGTGCTACTGGTTTCCCAGGTGCTGC
human           AGCCAAAGGTGCTCGCGGCAGCGCTGGTCCCCCTGGTGCTACTGGTTTCCCTGGTGCTGC
dog             ACCCAAAGGTGCTCGTGGCAGCGCCGGTCCCCCTGGTGCTACTGGTTTCCCTGGTGCTGC
mouse           ACCCAAAGGTCCTCGTGGTGCTGCTGGTCCCCCTGGTGCTACTGGCTTCCCTGGTGCTGC
rabbit          ACCCAAAGGTGCTCGTGGCAGTCCTGGTCCCCCTGGTGCTACTGGTTTCCCTGGTGCTGC
chicken         TCCCAAAGGCGCTCGCGGAAGCGCTGGACCCCCTGGTGCTACTGGTTTCCCTGGTGCTGC
                : *******  **** ** .   * **:***************** *****:********

sheep           TGGCCGAGTCGGTCCCCCTGGCCCCTCTGGAAATGCTGGACCCCCTGGCCCTCCTGGCCC
goat            TGGCCGAGTCGGTCCCCCTGGCCCCTCTGGAAATGCTGGACCCCCTGGCCCTCCTGGCCC
cattle          TGGCCGAGTCGGTCCCCCCGGCCCCTCTGGAAATGCTGGACCCCCTGGCCCTCCTGGCCC
human           TGGCCGAGTCGGTCCTCCTGGCCCCTCTGGAAATGCTGGACCCCCTGGCCCTCCTGGTCC
dog             TGGCCGCGTCGGTCCCCCCGGCCCCTCTGGAAATGCTGGACCCCCTGGCCCTCCTGGCCC
mouse           TGGCCGTGTCGGTCCCCCTGGTCCCTCTGGAAATGCTGGACCCCCTGGCCCTCCCGGTCC
rabbit          TGGCCGAGTCGGCCCCCCTGGCCCCTCCGGAAATGCTGGACCCCCCGGCCCTCCTGGTCC
chicken         TGGAAGAGTCGGTCCCCCCGGCCCCTCCGGTAACATCGGCCTTCCCGGCCCCCCCGGCCC
                ***..* ***** ** ** ** ***** **:** .  **.*  ** ***** ** ** **

sheep           TGCTGGCAAAGAAGGCAGCAAAGGCCCCCGTGGTGAGACTGGCCCCGCTGGGCGTGCCGG
goat            TGCTGGCAAAGAAGGCAGCAAAGGCCCCCGTGGTGAGACTGGCCCCGCTGGGCGTCCCGG
cattle          TGCTGGCAAAGAAGGCAGCAAAGGCCCCCGCGGTGAGACTGGCCCCGCTGGGCGTCCCGG
human           TGCTGGCAAAGAAGGCGGCAAAGGTCCCCGTGGTGAGACTGGCCCTGCTGGACGTCCTGG
dog             TGCTGGCAAAGAAGGCGGCAAAGGCGCCCGTGGTGAGACTGGCCCTGCTGGACGTCCCGG
mouse           CGTTGGCAAAGAAGGGGGCAAAGGTCCCCGTGGTGAGACTGGCCCTGCTGGACGTCCTGG
rabbit          CGTTGGCAAAGAGGGCGGCAAAGGCCCCCGTGGTGAGACCGGCCCCGCTGGACGTCCCGG
chicken         CAGCGGTAAGGAAGGTGGCAAAGGACCCCGCGGTGAGACCGGCCCCGCTGGCCGCCCCGG
                 .  ** **.**.** .*******  **** ******** ***** ***** **  * **

sheep           TGAAGTTGGTCCCCCTGGTCCCCCTGGCCCCGCTGGTGAGAAAGGAGCCCCTGGTGCTGA
goat            TGAAGTCGGTCCCCCTGGTCCCCCTGGCCCCGCTGGTGAGAAAGGAGCCCCTGGTGCTGA
cattle          TGAAGTCGGTCCCCCTGGTCCCCCTGGCCCCGCTGGTGAGAAAGGAGCCCCTGGTGCTGA
human           TGAAGTTGGTCCCCCTGGTCCCCCTGGCCCTGCTGGCGAGAAAGGATCCCCTGGTGCTGA
dog             TGAAGTCGGTCCCCCTGGTCCCCCTGGCCCTGCTGGCGAGAAAGGATCCCCTGGTGCTGA
mouse           TGAAGTTGGTCCCCCAGGTCCCCCCGGTCCTGCTGGTGAGAAAGGATCTCCTGGTGCTGA
rabbit          TGAAGTTGGCCCCCCTGGTCCCCCTGGCCCTGCTGGCGAGAAAGGATCCCCTGGTGCTGA
chicken         TGAACCCGGCCCTGCTGGCCCCCCCGGCCCCCCCGGCGAGAAAGGCTCCCCCGGCGCCGA
                ****   ** **  *:** ***** ** **  * ** ********. * ** ** ** **

sheep           CGGACCTGCTGGCGCTCCTGGCACTCCTGGACCTCAGGGTATTGCTGGACAGCGTGGTGT
goat            CGGACCTGCTGGCGCTCCTGGCACTCCTGGACCTCAGGGTATTGCTGGACAGCGTGGTGT
cattle          CGGACCTGCTGGAGCTCCTGGCACTCCTGGACCTCAAGGTATTGCTGGACAGCGTGGTGT
human           TGGTCCTGCTGGTGCTCCTGGTACTCCCGGGCCTCAAGGTATTGCTGGACAGCGTGGTGT
dog             TGGACCCGCTGGTGCTCCCGGCACTCCCGGACCTCAAGGCATTGCTGGACAGCGTGGTGT
mouse           TGGACCTGCTGGCTCTCCTGGTACCCCTGGACCTCAGGGTATTGCTGGACAACGTGGTGT
rabbit          CGGACCTGCTGGTGCTCCTGGCACTCCCGGACCTCAGGGTATCGCTGGACAGCGTGGTGT
chicken         CGGCCCCATTGGCGCTCCCGGCACCCCCGGACCCCAAGGTATCGCCGGTCAGCGCGGTGT
                 ** ** . ***  **** ** ** ** **.** **.** ** ** **:**.** *****

sheep           GGTCGGCCTGCCCGGTCAGAGAGGAGAAAGAGGCTTCCCTGGTCTTCCTGGCCCCTCTGG
goat            GGTCGGCCTGCCCGGTCAGAGAGGAGAAAGAGGCTTCCCTGGTCTTCCTGGCCCCTCTGG
cattle          GGTCGGCCTGCCTGGTCAGAGAGGAGAAAGAGGCTTCCCTGGTCTTCCTGGCCCCTCTGG
human           GGTCGGCCTGCCTGGTCAGAGAGGAGAGAGAGGCTTCCCTGGTCTTCCTGGCCCCTCTGG
dog             GGTCGGTCTGCCCGGTCAACGAGGAGAAAGAGGCTTCCCTGGTCTTCCCGGCCCCTCTGG
mouse           GGTCGGTCTTCCCGGTCAGAGAGGAGAAAGAGGCTTCCCTGGTCTTCCTGGCCCCTCTGG
rabbit          GGTCGGCCTGCCTGGGCAGAGAGGAGAAAGAGGCTTCCCTGGTCTTCCCGGCCCCTCTGG
chicken         CGTCGGTCTCCCCGGACAGAGAGGCGAGAGAGGCTTCCCCGGCCTGCCCGGCCCCTCTGG
                 ***** ** ** ** **..****.**.*********** ** ** ** ***********

sheep           TGAACCCGGCAAACAAGGTCCTTCTGGAGCAAGTGGTGAACGTGGCCCCCCTGGTCCCAT
goat            TGAACCCGGCAAACAAGGTCCTTCTGGAGCAAGTGGTGAACGTGGCCCCCCTGGTCCCAT
cattle          TGAACCCGGCAAACAAGGTCCTTCTGGAGCAAGTGGTGAACGTGGCCCCCCTGGTCCCAT
human           TGAACCTGGCAAACAAGGTCCCTCTGGAGCAAGTGGTGAACGTGGTCCCCCTGGTCCCAT
dog             CGAACCTGGCAAACAAGGTCCTTCTGGAACAAGTGGTGAACGTGGTCCCCCTGGTCCCAT
mouse           TGAACCTGGCAAACAAGGTCCTTCTGGATCAAGTGGTGAACGCGGTCCCCCTGGCCCCAT
rabbit          TGAACCTGGCAAACAAGGTCCCTCTGGAGCCAGTGGTGAACGTGGCCCCCCTGGTCCCAT
chicken         CGAACCCGGCAAGCAGGGTCCCTCCGGTTCCCCCGGTGAACGCGGTCCTCCCGGCCCCAT
                 ***** *****.**.***** ** **: *..  ******** ** ** ** ** *****

sheep           GGGCCCCCCTGGATTGGCTGGACCCCCTGGCGAGTCTGGACGTGAGGGAGCTCCTGGTGC
goat            GGGCCCCCCTGGATTGGCTGGACCCCCTGGCGAGTCTGGACGTGAGGGAGCTCCTGGTGC
cattle          GGGCCCCCCTGGATTGGCTGGACCCCCTGGCGAGTCTGGACGTGAGGGAGCTCCTGGTGC
human           GGGCCCCCCTGGATTGGCTGGACCCCCTGGTGAATCTGGACGTGAGGGGGCTCCTGGTGC
dog             GGGCCCCCCTGGATTAGCTGGACCCCCTGGCGAGTCTGGACGGGAGGGATCTCCTGGTGC
mouse           GGGGCCCCCTGGATTGGCTGGTCCCCCTGGTGAATCTGGACGTGAGGGATCCCCTGGTGC
rabbit          GGGTCCCCCTGGACTGGCTGGACCTCCTGGTGAATCTGGACGTGAGGGCTCTCCTGGCGC
chicken         GGGCCCCCCCGGCCTTGCTGGCCCCCCTGGTGAAGCTGGACGTGAGGGTGCTCCCGGTGC
                *** ***** **. * ***** ** ***** **. ******* *****  * ** ** **

sheep           TGAAGGATCCCCTGGACGAGATGGTGCTCCTGGCGCCAAGGGTGACCGTGGTGAGACCGG
goat            TGAAGGATCCCCTGGACGAGATGGTGCTCCTGGCGCCAAGGGTGACCGTGGTGAGACTGG
cattle          TGAAGGATCCCCTGGACGAGATGGTTCTCCTGGCGCCAAGGGTGACCGTGGTGAGACCGG
human           CGAAGGTTCCCCTGGACGAGACGGTTCTCCTGGCGCCAAGGGTGACCGTGGTGAGACCGG
dog             TGAAGGCTCCCCTGGACGAGATGGTTCTCCTGGCCCCAAGGGTGACCGTGGTGAGACCGG
mouse           TGAAGGCTCCCCTGGAAGGGATGGTGCTCCCGGGGCCAAGGGTGACCGTGGTGAGACTGG
rabbit          TGAAGGCTCCCCTGGCCGAGATGGCGCTCCTGGCCCCAAGGGTGACCGTGGTGAGACTGG
chicken         CGAAGGTGCCCCCGGTCGTGACGGTGCTGCCGGTCCCAAGGGTGACCGTGGTGAGACGGG
                 *****  **** ** .* ** **  ** * **  ********************** **

sheep           CCCTGCTGGACCTCCTGGTGCTCCTGGTGCTCCCGGTGCCCCTGGCCCTGTTGGGCCTGC
goat            CCCTGCTGGACCTCCTGGTGCTCCTGGTGCTCCCGGTGCCCCTGGCCCTGTCGGGCCTGC
cattle          CCCTGCTGGACCTCCTGGTGCTCCTGGCGCTCCCGGTGCCCCCGGCCCTGTCGGACCTGC
human           CCCCGCTGGACCCCCTGGTGCTCCTGGTGCTCCTGGTGCCCCTGGCCCCGTTGGCCCTGC
dog             CCCTGCTGGACCCCCTGGTGCCCCCGGTGCCCCTGGTGCTCCTGGCCCTGTCGGCCCTGC
mouse           CCCCGCTGGCCCCCCTGGTGCCCCTGGTGCTCCCGGTGCTCCCGGCCCTGTTGGTCCCGC
rabbit          CCCCGCTGGACCTCCTGGTGCTCCCGGTGCTCCTGGTGCCCCCGGCCCCGTGGGCCCTGC
chicken         CCCTGCCGGCCCCCCTGGTGCTCCCGGTGCCCCCGGTGCCCCCGGCCCCGTCGGTCCTGC
                *** ** **.** ******** ** ** ** ** ***** ** ***** ** ** ** **

sheep           TGGCAAGAGTGGTGATCGTGGTGAGACTGGTCCTGCTGGTCCTGCTGGTCCCATTGGCCC
goat            TGGCAAGAGTGGTGATCGTGGTGAGACTGGTCCTGCTGGTCCTGCTGGTCCCATTGGCCC
cattle          CGGCAAGAGCGGTGATCGTGGTGAGACCGGTCCTGCTGGTCCTGCTGGTCCCATTGGCCC
human           TGGCAAGAGTGGTGATCGTGGTGAGACTGGTCCTGCTGGTCCCGCCGGTCCTGTCGGCCC
dog             TGGCAAGAACGGTGACCGCGGTGAGACTGGTCCTGCTGGTCCTGCTGGCCCAATCGGCCC
mouse           TGGCAAGAATGGCGATCGTGGTGAGACTGGTCCTGCTGGTCCTGCTGGTCCCATTGGCCC
rabbit          TGGCAAGAGCGGCGATCGTGGTGAGACTGGTCCTGCTGGTCCTGCTGGTCCCATCGGCCC
chicken         TGGCAAAAATGGAGATCGCGGTGAGACCGGCCCCGCTGGTCCCGCCGGCCCCCCCGGTCC
                 *****.*. ** ** ** ******** ** ** ******** ** ** **    ** **

sheep           CGTTGGTGCCCGTGGCCCTGCTGGACCCCAAGGCCCCCGTGGTGACAAGGGTGAGACAGG
goat            CGTTGGTGCCCGTGGCCCCGCTGGACCCCAAGGCCCCCGTGGTGACAAGGGTGAGACAGG
cattle          CGTTGGTGCCCGTGGCCCCGCTGGACCCCAAGGCCCCCGTGGTGACAAGGGTGAGACAGG
human           TGTTGGCGCCCGTGGCCCCGCCGGACCCCAAGGCCCCCGTGGTGACAAGGGTGAGACAGG
dog             TGTTGGTGCTCGTGGTCCTGCTGGACCCCAAGGCCCCCGTGGTGACAAGGGTGAGACAGG
mouse           TGCTGGTGCCCGTGGCCCTGCTGGACCCCAAGGCCCCCGTGGTGACAAGGGTGAGACAGG
rabbit          TGCTGGTGCCCGTGGCCCTGCTGGACCTCAAGGCCCCCGTGGTGACAAGGGTGAGACAGG
chicken         CGCTGGTGCTCGTGGTCCTGCTGGTCCCCAAGGTCCTCGCGGCGACAAAGGCGAGACCGG
                 * *** ** ***** ** ** **:** ***** ** ** ** *****.** *****.**

sheep           CGAACAGGGAGACAGAGGCATCAAGGGTCACCGTGGCTTCTCCGGTCTCCAGGGTCCCCC
goat            CGAACAGGGCGACAGAGGCATCAAGGGTCACCGTGGCTTCTCCGGTCTCCAGGGTCCCCC
cattle          CGAACAGGGCGACAGAGGCATTAAGGGTCACCGTGGCTTCTCTGGTCTCCAGGGTCCCCC
human           CGAACAGGGCGACAGAGGCATAAAGGGTCACCGTGGCTTCTCTGGCCTCCAGGGTCCCCC
dog             CGAACAGGGTGACAGAGGCATAAAGGGTCACCGTGGCTTCTCTGGTCTTCAGGGTCCTCC
mouse           CGAACAAGGTGACAGAGGCATAAAGGGTCATCGTGGCTTCTCTGGTCTCCAGGGTCCTCC
rabbit          CGAACAGGGCGACAGAGGCATAAAGGGTCACCGTGGCTTCTCCGGTCTCCAGGGTCCCCC
chicken         TGAACAGGGAGACAGAGGCATGAAGGGCCACAGAGGCTTCTCCGGTCTCCAGGGCCCACC
                 *****.** *********** ***** ** .*:******** ** ** ***** ** **

sheep           TGGCCCTCCCGGCTCTCCTGGTGAGCAAGGTCCTTCCGGAGCCTCTGGTCCTGCTGGTCC
goat            TGGCCCTCCCGGCTCTCCTGGTGAGCAAGGTCCTTCCGGAGCCTCTGGTCCTGCTGGTCC
cattle          CGGCCCTCCCGGCTCTCCTGGTGAGCAAGGTCCTTCCGGAGCCTCTGGTCCTGCTGGTCC
human           TGGCCCTCCTGGCTCTCCTGGTGAACAAGGTCCCTCTGGAGCCTCTGGTCCTGCTGGTCC
dog             TGGCCCTCCCGGCTCTCCTGGTGAACAAGGTCCTTCTGGAGCTTCTGGTCCTGCTGGTCC
mouse           TGGTTCTCCTGGTTCTCCTGGTGAACAAGGCCCCTCTGGAGCTTCAGGTCCTGCAGGCCC
rabbit          TGGCCCCCCTGGCTCTCCTGGTGAACAAGGCCCCTCCGGAGCATCTGGCCCTGCTGGTCC
chicken         CGGTCCTCCCGGCGCTCCTGGTGAACAAGGTCCCTCCGGTGCTTCCGGTCCCGCCGGTCC
                 **  * ** **  **********.***** ** ** **:** ** ** ** ** ** **

sheep           CCGCGGTCCCCCTGGCTCTGCTGGTACTCCTGGCAAAGATGGACTCAATGGTCTCCCAGG
goat            CCGCGGTCCCCCTGGCTCTGCTGGTACTCCTGGCAAAGATGGACTCAATGGTCTCCCAGG
cattle          CCGCGGTCCCCCTGGCTCTGCTGGTTCTCCCGGCAAAGATGGACTCAATGGTCTCCCAGG
human           CCGAGGTCCCCCTGGCTCTGCTGGTGCTCCTGGCAAAGATGGACTCAACGGTCTCCCTGG
dog             CCGAGGTCCCCCTGGCTCTGCTGGTTCTCCTGGCAAAGACGGACTCAACGGTCTCCCAGG
mouse           CCGGGGTCCCCCTGGCTCTGCTGGTTCTCCTGGCAAAGACGGACTCAACGGTCTCCCTGG
rabbit          CCGTGGACCCCCTGGCTCTGCTGGAGCTCCTGGCAAAGATGGACTCAACGGCCTCCCAGG
chicken         ACGCGGTCCTCCTGGCTCCGCCGGTGCCGCCGGCAAAGACGGTCTCAATGGGCTGCCCGG
                .** **:** ******** ** **: *  * ******** **:***** ** ** ** **

sheep           CCCCATCGGTCCCCCTGGGCCTCGAGGTCGCACTGGTGATGCTGGTCCTGCTGGTCCTCC
goat            CCCCATCGGTCCCCCTGGGCCTCGAGGTCGCACTGGTGATGCTGGTCCTGCTGGTCCTCC
cattle          CCCCATCGGTCCCCCTGGGCCTCGAGGTCGCACTGGTGATGCTGGTCCTGCTGGTCCTCC
human           CCCCATTGGGCCCCCTGGTCCTCGCGGTCGCACTGGTGATGCTGGTCCTGTTGGTCCCCC
dog             CCCCATTGGCCCCCCCGGTCCTCGTGGTCGCACTGGTGATGCCGGTCCTGTTGGTCCCCC
mouse           CCCCATTGGTCCCCCTGGTCCTCGAGGTCGCACTGGTGACAGCGGCCCTGCTGGTCCCCC
rabbit          CCCCATTGGCCCCCCTGGTCCCCGTGGTCGCACTGGTGACGCTGGCCCTGTTGGTCCCCC
chicken         CCCCATCGGCCCCCCCGGCCCCCGCGGTCGCACCGGTGAAGTCGGCCCCGTTGGTCCCCC
                ****** ** ***** ** ** ** ******** ***** .  ** ** * ****** **

sheep           CGGCCCTCCTGGACCCCCTGGTCCCCCTGGTCCTCCCAGCGGCGGCTACGACTTGAGCTT
goat            CGGCCCTCCTGGACCCCCTGGTCCCCCCGGTCCTCCCAGCGGCGGCTACGACTTGAGCTT
cattle          CGGCCCTCCTGGACCCCCTGGTCCCCCAGGTCCTCCCAGCGGCGGCTACGACTTGAGCTT
human           CGGCCCTCCTGGACCTCCTGGTCCCCCTGGTCCTCCCAGCGCTGGTTTCGACTTCAGCTT
dog             TGGCCCTCCTGGACCCCCTGGTCCCCCCGGTCCTCCCAGCGGCGGTTTCGACTTCAGCTT
mouse           CGGCCCTCCTGGACCCCCTGGCCCTCCTGGACCTCCCAGTGGCGGTTATGACTTCAGCTT
rabbit          CGGCCCTCCTGGACCTCCCGGTCCTCCTGGTCCCCCCAGCGGCGGTTTCGACTT---CAT
chicken         CGGCCCTCCCGGCCCCCCGGGTCCTCCCGGCCCCCCCAGCGGCGGCTTCGACTTCAGCTT
                 ******** **.** ** ** ** ** ** ** ***** *  ** *: *****   *:*

sheep           CCTGCCCCAGCCACCTCAAGAGAAGGCTCACGATGGTGGCCGCTACTACCGGGCTGATGA
goat            CCTGCCCCAGCCACCTCAAGAGAAGGCTCACGATGGTGGCCGCTACTACCGGGCTGATGA
cattle          CCTGCCCCAGCCACCTCAAGAGAAGGCTCACGATGGTGGCCGCTACTACCGGGCTGATGA
human           CCTGCCCCAGCCACCTCAAGAGAAGGCTCACGATGGTGGCCGCTACTACCGGGCTGATGA
dog             CCTGCCCCAGCCACCTCAGGAGAAGGCTCACGATGGCGGCCGCTACTACCGGGCCGATGA
mouse           CCTGCCTCAGCCACCTCAAGAGAAGTCTCAAGATGGTGGCCGCTACTACCGGGCCGATGA
rabbit          CATGCCCCAGCCACCTCAAGAGAAGGCTGGGGATGGCGGCCGCTACTACCGGGCAGATGA
chicken         CCTGCCTCAACCGCCCCAAGAGAAGGCGCACGACGGCGGCCGCTACTACCGAGCCGACGA
                *.**** **.**.** **.****** *  . ** ** **************.** ** **

sheep           TGCCAACGTGGTCCGTGACCGTGACCTCGAGGTGGACACCACCCTCAAGAGCCTGAGCCA
goat            TGCCAACGTGGTCCGTGACCGTGACCTCGAGGTGGACACCACCCTCAAGAGCCTGAGCCA
cattle          TGCCAATGTGGTCCGTGACCGTGACCTCGAGGTGGACACCACCCTCAAGAGCCTGAGCCA
human           TGCCAATGTGGTTCGTGACCGTGACCTCGAGGTGGACACCACCCTCAAGAGCCTGAGCCA
dog             TGCCAACGTGGTCCGTGACCGTGACCTCGAGGTAGACACCACCCTCAAGAGCCTGAGCCA
mouse           TGCTAACGTGGTTCGTGACCGTGACCTTGAGGTGGACACCACCCTCAAGAGCCTGAGTCA
rabbit          CGCCAACGTGGTCCGTGACCGTGACCTCGAGGTGGACACCACCCTCAAGAGCCTGAGCCA
chicken         CGCCAACGTGATGCGCGACCGCGACCTGGAGGTGGACACCACCCTGAAGAGCCTCAGCCA
                 ** ** ***.* ** ***** ***** *****.*********** ******** ** **

sheep           GCAGATCGAGAACATCCGGAGCCCTGAGGGCAGCCGCAAGAACCCCGCCCGCACCTGCCG
goat            GCAGATCGAGAACATCCGGAGCCCTGAGGGCAGCCGCAAGAACCCCGCCCGCACCTGCCG
cattle          GCAGATCGAGAACATCCGGAGCCCTGAAGGCAGCCGCAAGAACCCCGCCCGCACCTGCCG
human           GCAGATCGAGAACATCCGGAGCCCAGAGGGCAGCCGCAAGAACCCCGCCCGCACCTGCCG
dog             GCAGATCGAGAACATCCGGAGCCCTGAAGGAAGCCGCAAGAACCCTGCCCGCACCTGCCG
mouse           GCAGATTGAGAACATCCGCAGCCCCGAAGGCAGCCGCAAGAACCCTGCCCGCACATGCCG
rabbit          GCAGATTGAGAACATCAAGAGCCCCGAGGGCAGCCGCAAGAACCCCGCCCGCACCTGCCG
chicken         ACAGATCGAGAACATCCGCAGCCCCGAAGGCACCCGCAAGAACCCGGCCCGCACCTGCCG
                .***** *********.. ***** **.**.* ************ ********.*****

sheep           TGACCTCAAGATGTGCCACCCCGACTGGAAGAGCGGAGAATACTGGATTGACCCCAACCA
goat            TGACCTCAAGATGTGCCACCCCGACTGGAAGAGCGGAGAATACTGGATTGACCCCAACCA
cattle          TGACCTCAAGATGTGCCACTCTGACTGGAAGAGCGGAGAATACTGGATTGACCCCAACCA
human           TGACCTCAAGATGTGCCACTCTGACTGGAAGAGTGGAGAGTACTGGATTGACCCCAACCA
dog             CGACCTCAAGATGTGCCACTCCGACTGGAAGAGCGGAGAATACTGGATTGACCCCAACCA
mouse           CGACCTCAAGATGTGCCACTCTGACTGGAAGAGCGGAGAGTACTGGATCGACCCTAACCA
rabbit          GGACCTCAAGATGTGCCACTCTGACTGGAAGAGCGGAGAGTACTGGATTGACCCCAACCA
chicken         GGACCTGAAGATGTGCCACGGCGACTGGAAGAGCGGCGAGTACTGGATCGACCCCAACCA
                 ***** ************   *********** **.**.******** ***** *****

sheep           AGGCTGCAACCTGGATGCCATTAAGGTCTTCTGCAACATGGAGACCGGTGAGACCTGTGT
goat            AGGCTGCAACCTGGATGCCATTAAGGTCTTCTGCAACATGGAGACCGGTGAGACCTGTGT
cattle          AGGCTGCAACCTGGATGCCATTAAGGTCTTCTGCAACATGGAAACCGGTGAGACCTGTGT
human           AGGCTGCAACCTGGATGCCATCAAAGTCTTCTGCAACATGGAGACTGGTGAGACCTGCGT
dog             AGGATGCAACCTCGATGCCATCAAGGTTTTCTGCAACATGGAGACAGGTGAGACCTGCGT
mouse           AGGCTGCAACCTGGACGCCATCAAGGTCTACTGCAACATGGAGACAGGTCAGACCTGTGT
rabbit          AGGCTGCAACCTGGATGCCATCAAGGTCTTCTGCGACATGGACACTGGGGCAACCTGCGT
chicken         GGGCTGCAACCTGGATGCCATCAAGGTCTACTGCAACATGGAGACGGGTGAGACGTGCGT
                .**.******** ** ***** **.** *:****.******* ** **  ..** ** **

sheep           GTACCCCACTCAGCCCAGTGTGCCCCAGAAGAACTGGTACATCAGCAAGAACCCCAAGGA
goat            GTACCCCACTCAGCCCAGCGTGGCCCAGAAGAACTGGTACATCAGCAAGAACCCCAAGGA
cattle          ATACCCCACTCAGCCCAGCGTGGCCCAGAAGAACTGGTATATCAGCAAGAACCCCAAGGA
human           GTACCCCACTCAGCCCAGTGTGGCCCAGAAGAACTGGTACATCAGCAAGAACCCCAAGGA
dog             ATACCCCACTCAGCCCCAGGTGGCCCAGAAGAACTGGTACATCAGCAAGAACCCCAAGGA
mouse           GTTCCCTACTCAGCCGTCTGTGCCTCAGAAGAACTGGTACATCAGCCCGAACCCCAAGGA
rabbit          GTACCCCACACAGCCCAGCATTGCCCAGAAGAACTGGTACATCAGCAAGAACCCCAAGGA
chicken         CTACCCCACGCAAGCCACCATTGCCCAGAAGAACTGGTACCTCAGCAAGAACCCCAAGGA
                 *:*** ** **. *    .*  * ************** .*****..************

sheep           CAAGAGGCACGTCTGGTACGGCGAGAGCATGACCGGCGGATTCCAGTTCGAGTACGGCGG
goat            CAAGAGGCACGTCTGGTACGGCGAGAGCATGACCGGCGGATTCCAGTTTGAGTACGGCGG
cattle          AAAGAGGCACGTCTGGTACGGCGAGAGCATGACCGGCGGATTCCAGTTCGAGTATGGCGG
human           CAAGAGGCATGTCTGGTTCGGCGAGAGCATGACCGATGGATTCCAGTTCGAGTATGGCGG
dog             GAAGAGACACGTCTGGTACGGCGAGAGCATGACCGACGGATTCCAGTTCGAGTATGGTGG
mouse           AAAGAAGCACGTCTGGTTTGGAGAGAGCATGACCGATGGATTCCCGTTCGAGTACGGAAG
rabbit          GAAGAAGCACGTGTGGTTCGGCGAGAGCATGACCGATGGCTTCCAGTTCGAGTACGGCAG
chicken         GAAGAAGCACGTCTGGTTCGGCGAGACGATGAGCGACGGCTTCCAGTTTGAGTACGGCGG
                 ****..** ** ****: **.****  **** **. **.****.*** ***** ** .*

sheep           CCAGGGCTCCGATCCTGCCGATGTGGCCATCCAGCTGACTTTCCTGCGCCTGATGTCCAC
goat            CCAGGGCTCCGATCCTGCCGATGTGGCCATCCAGCTGACTTTCCTGCGCCTGATGTCCAC
cattle          CCAGGGGTCCGATCCTGCCGATGTGGCCATCCAGCTGACTTTCCTGCGCCTGATGTCCAC
human           CCAGGGCTCCGACCCTGCCGATGTGGCCATCCAGCTGACCTTCCTGCGCCTGATGTCCAC
dog             CCAGGGCTCCGATCCTGCCGATGTGGCCATCCAGCTGACCTTCCTGCGCCTGATGTCCAC
mouse           CGAGGGCTCCGACCCCGCCGATGTCGCTATCCAGCTGACCTTCCTGCGCCTAATGTCCAC
rabbit          CGAAGGCTCCGACCCCGCCGACGTGGCCATCCAGCTGACGTTCCTGCGCCTCATGTCCAC
chicken         TGAGGGCTCCAACCCGGCTGATGTCGCCATCCAACTGACCTTCCTGCGCCTGATGTCCAC
                  *.** ***.* ** ** ** ** ** *****.***** *********** ********

sheep           CGAGGCCTCCCAGAACATCACCTACCACTGCAAGAACAGCGTGGCCTACATGGACCAGCA
goat            CGAGGCCTCCCAGAACATCACCTACCACTGCAAGAACAGCGTGGCCTACATGGACCAGCA
cattle          CGAGGCCTCCCAGAACATCACCTACCACTGCAAGAACAGCGTGGCCTACATGGACCAGCA
human           CGAGGCCTCCCAGAACATCACCTACCACTGCAAGAACAGCGTGGCCTACATGGACCAGCA
dog             CGAGGCCTCCCAGAACATCACCTACCACTGCAAGAACAGCGTGGCCTACATGGACCAGCA
mouse           CGAGGCCTCCCAGAACATCACCTATCACTGCAAGAACAGCGTAGCCTACATGGACCAGCA
rabbit          CGAGGCCTCCCAGAACATCACCTACCACTGCAAGAACAGCGTAGCCTACATGGACCAACA
chicken         CGAGGCCACCCAGAACGTCACCTACCACTGCAAGAACAGCGTCGCCTACATGGACCACGA
                *******:********.******* ***************** **************  *

sheep           GACCGGCAGCCTCAAGAAGGCCCTGCTCCTCCAGGGCTCCAACGAGATCGAGATCCGGGC
goat            GACCGGCAACCTCAAGAAGGCCCTGCTCCTCCAGGGCTCCAACGAGATCGAGATTCGGGC
cattle          GACTGGCAACCTCAAGAAGGCCCTGCTCCTCCAGGGCTCCAACGAGATCGAGATCCGGGC
human           GACTGGCAACCTCAAGAAGGCCCTGCTCCTCCAGGGCTCCAACGAGATCGAGATCCGCGC
dog             GACCGGCAACCTCAAGAAGGCCCTGCTCCTCCAGGGTTCCAACGAGATCGAGATCCGGGC
mouse           GACTGGCAACCTCAAGAAGGCCCTGCTCCTCCAGGGATCCAACGAGATCGAGCTCAGAGG
rabbit          GACCGGCAACCTCAAGAAGTCCCTGCTCCTCCAGGGCTCCAACGAGATCGAGCTGCGGGG
chicken         CACCGGCAACCTGAAGAAGGCTCTGCTGCTCCAGGGAGCCAACGAGATCGAGATCAGGGC
                 ** ****.*** ****** * ***** ********  **************.* .* * 

sheep           CGAGGGCAACAGCCGCTTCACCTACAGCGTCACCTACGACGGCTGCACGAGTCACACCGG
goat            CGAGGGCAACAGCCGCTTCACCTACAGCGTCACCTACGATGGCTGCACGAGTCACACCGG
cattle          CGAGGGCAACAGCCGCTTCACCTACAGCGTCACCTACGATGGCTGCACGAGTCACACCGG
human           CGAGGGCAACAGCCGCTTCACCTACAGCGTCACTGTCGATGGCTGCACGAGTCACACCGG
dog             CGAGGGCAACAGCCGCTTCACCTACAGTGTCACCTACGACGGCTGCACGAGTCACACTGG
mouse           CGAAGGCAACAGTCGCTTCACCTACAGCACCCTTGTGGACGGCTGCACGAGTCACACCGG
rabbit          CGAGGGCAACAGCCGCTTCACCTACACTGTCCTCCACGACGGCTGCACGAGTCACACCGG
chicken         CGAAGGAAACAGCCGCTTCACCTATGGGGTCACCGAGGATGGCTGCACGAGTCACACTGG
                ***.**.***** *********** .  . *.   : ** ***************** **

sheep           AGCCTGGGGCAAGACAGTGATCGAATACAAAACCACCAAGACCTCCCGCTTGCCCATCAT
goat            AGCCTGGGGCAAGACAGTGATCGAATACAAAACCACCAAGACCTCCCGCTTGCCCATCAT
cattle          AGCCTGGGGCAAGACAGTGATCGAATACAAAACCACCAAGACCTCCCGCTTGCCCATCAT
human           AGCCTGGGGCAAGACAGTGATTGAATACAAAACCACCAAGACCTCCCGCCTGCCCATCAT
dog             AGCCTGGGGCAAGACAGTGATCGAATACAAAACCACCAAGACCTCCCGTTTGCCCATCAT
mouse           AACTTGGGGCAAGACAGTCATCGAATACAAAACCACCAAGACCTCCCGCCTGCCCATCAT
rabbit          AACCTGGGGCAAGACCGTGATCAAGTACAAGACCACCAAGACCTCCCGCCTGCCCATCAT
chicken         AGCATGGGGCAAAACAGTGATTGAGTACAAGACGACGAAGACCTCGCGCCTGCCCATCAT
                *.* ********.**.** ** .*.*****.** ** ******** **  **********

sheep           CGATGTGGCTCCCTTGGACGTTGGCGCCCCAGACCAGGAATTCGGCTTCGACATCGG-CT
goat            CGATGTGGCTCCCTTGGACGTTGGCGCCCCAGACCAGGAATTCGGCTTCGACATCGG-CT
cattle          CGATGTGGCCCCCTTGGACGTTGGCGCCCCAGACCAGGAATTCGGCTTCGACGTTGG-CC
human           CGATGTGGCCCCCTTGGACGTTGGTGCCCCAGACCAGGAATTCGGCTTCGACGTTGG-CC
dog             CGATGTGGCACCATTGGACGTTGGCGCCCCAGACCAGGAATTCGGCATGGATATTGG-CC
mouse           CGATGTGGCTCCCTTGGACATTGGTGCCCCAGACCAGGAATTCGGACTAGACATTGG-CC
rabbit          CGATGTCGCCCCCTTGGACATTGGCGCCCCAGACCAGGAATTCGGCTTCGACGTTTGGCC
chicken         TGACTTGGCTCCTATGGACGTTGGCGCTCCGGACCAGGAATTTGGCATTGACATCGG-CC
                 **  * ** ** :*****.**** ** **.*********** **. * ** .*  * * 

sheep           CTGTCTGCTTCCTGTAA-------------------------------------------
goat            CTGTCTGCTTCCTGTAA-------------------------------------------
cattle          CTGCCTGCTTCCTGTAA-------------------------------------------
human           CTGTCTGCTTCCTGTAA-------------------------------------------
dog             CTGTCTGCTTCCTGTAA-------------------------------------------
mouse           CTGCCTGCTTCGTGTAA-------------------------------------------
rabbit          TTGCCTGCTTCCTGTAAACGCCCTCCTCCCCGATCTGGCTCCCTCCCACCCACCCCCACC
chicken         CCGTCTGCTTTTTGTAA-------------------------------------------
                  * ******  *****                                           

sheep           ------------------------------------------------------------
goat            ------------------------------------------------------------
cattle          ------------------------------------------------------------
human           ------------------------------------------------------------
dog             ------------------------------------------------------------
mouse           ------------------------------------------------------------
rabbit          TCCCCTGCACCCCAGAAACAGACGACAAACAACCCAGACCGAAACCCCCCCCAAAAGGCC
chicken         ------------------------------------------------------------
                                                                            

sheep           ------------------------------------------------------------
goat            ------------------------------------------------------------
cattle          ------------------------------------------------------------
human           ------------------------------------------------------------
dog             ------------------------------------------------------------
mouse           ------------------------------------------------------------
rabbit          CCCAGATGGGAGACAATTTCACACGGACTTTGGAGATTTGTTTTTGCCGTTGCATTCATC
chicken         ------------------------------------------------------------
                                                                            

sheep           -------------------------
goat            -------------------------
cattle          -------------------------
human           -------------------------
dog             -------------------------
mouse           -------------------------
rabbit          TCTCAAACTTAGTTTTTATCTTTGA
chicken         -------------------------
                                         
