# Supplementary material for: Transcriptome analysis reveals genes associated with wool fineness in merinos
Source: PeerJ. 2023 May 23;11:e15327. doi: 10.7717/peerj.15327 (PMC10215774; doi:10.7717/peerj.15327)
Supplement: Supplemental Information 5 [file peerj-11-15327-s005.fas]

CLUSTAL 2.1 multiple sequence alignment


goat            ATGAAGCTGAACATCTCTTTCCCGGCCACTGGCTGCCAGAAGCTCATTGAAGTGGACGAT
sheep           ATGAAGCTGAACATCTCTTTCCCGGCCACTGGCTGCCAGAAGCTCACTGAAGTGGACGAT
cattle          ATGAAGCTGAACATCTCTTTCCCGGCCACTGGCTGCCAGAAGCTCATTGAAGTGGACGAT
rabbit          ATGAAGCTGAATATCTCCTTCCCAGCCACTGGCTGCCAGAAACTCATCGAAGTGGACGAT
human           ATGAAGCTGAACATCTCCTTCCCAGCCACTGGCTGCCAGAAACTCATTGAAGTGGACGAT
dog             ATGAAGCTGAACATCTCTTTCCCAGCTACTGGCTGCCAGAAACTCATTGAAGTGGATGAT
chicken         ATGAAGCTCAACATCTCTTTCCCAGCCACTGGCTGCCAGAAGCTTATTGAAGTGGATGAT
mouse           ATGAAGCTGAACATCTCCTTCCCCGCCACCGGCTGTCAGAAGCTCATCGAGGTGGATGAC
                ******** ** ***** ***** ** ** ***** *****.** *  **.***** ** 

goat            GAACGAAAACTTCGTACCTTCTACGAGAAGCGTATGGCCACAGAAGTTGCTGCTGACGCC
sheep           GAACGAAAACTTCGTACCTTCTACGAGAAGCGTATGGCCACAGAAGTTGCTGCTGACGCT
cattle          GAACGAAAACTTCGTACCTTCTACGAGAAGCGTATGGCCACAGAAGTTGCTGCTGACGCT
rabbit          GAACGTAAACTTCGTACTTTCTATGAGAAGCGTATGGCCACAGAAGTTGCTGCCGACGCT
human           GAACGCAAACTTCGTACTTTCTATGAGAAGCGTATGGCCACAGAAGTTGCTGCTGACGCT
dog             GAGCGCAAACTGCGTACCTTTTATGAGAAGCGTATGGCCACAGAAGTTGCTGCCGATGCT
chicken         GAGCGCAACGTGAGAACATTCTATGAGAAGCGAATGGCCACGGAGGTTGCGGCTGATTCT
mouse           GAGCGCAAGCTCCGCACCTTCTATGAGAAGCGCATGGCCACGGAAGTAGCCGCTGATGCT
                **.** **  * .* ** ** ** ******** ********.**.**:** ** **  * 

goat            TTGGGTGAAGAATGGAAGGGTTATGTGGTCCGAATCAGTGGCGGGAACGACAAGCAGGGT
sheep           CTGGGTGAAGAATGGAAGGGTTATGTGGTCCGAATCAGTGGCGGGAACGACAAGCAGGGT
cattle          CTGGGTGAAGAATGGAAGGGTTATGTGGTCCGAATCAGTGGCGGGAACGATAAGCAGGGT
rabbit          CTGGGTGAAGAATGGAAGGGTTATGTGGTCCGGATCAGTGGTGGGAATGATAAACAAGGT
human           CTGGGTGAAGAATGGAAGGGTTATGTGGTCCGAATCAGTGGTGGGAACGACAAACAAGGT
dog             CTGGGCGAGGAATGGAAGGGTTACGTGGTGCGAATCAGTGGTGGCAATGACAAACAAGGC
chicken         CTTGGCGAGGAGTGGAAGGGCTATGTTGTCCGGATCAGTGGTGGCAATGATAAACAAGGC
mouse           CTTGGTGAAGAGTGGAAGGGTTATGTGGTCCGGATCAGCGGTGGGAATGACAAGCAAGGT
                 * ** **.**.******** ** ** ** **.***** ** ** ** ** **.**.** 

goat            TTCCCCATGAAGCAGGGTGTCTTGACCCATGGCCGAGTTCGCCTGCTTCTGAGTAAGGGG
sheep           TTCCCCATGACGCAGGGTGTCTTGACCCATGGCCGAGTTTGCCTGCTTCTGAGTAAGGGG
cattle          TTCCCCATGAAGCAGGGTGTCTTGACCCATGGCAGAGTTCGCCTGCTACTGAGTAAGGGG
rabbit          TTTCCCATGAAGCAAGGTGTCTTGACCCATGGGCGGGTCCGCCTGCTGCTGAGTAAGGGG
human           TTCCCCATGAAGCAGGGTGTCTTGACCCATGGCCGTGTCCGCCTGCTACTGAGTAAGGGG
dog             TTCCCCATGAAGCAGGGTGTCTTGACCCACGGCCGCGTCCGCCTGCTGCTGAGTAAGGGG
chicken         TTCCCCATGAAGCAGGGTGTCCTTACTCATGGACGTGTCCGCCTTCTGCTCAGCAAAGGC
mouse           TTTCCCATGAAGCAAGGTGTTCTGACCCATGGCAGAGTGCGCCTGCTGTTGAGTAAGGGG
                ** *******.***.*****  * ** ** ** .* **  **** **  * ** **.** 

goat            CATTCCTGTTACAGACCAAGGAGGACTGGAGAGAGAAAGCGCAAATCTGTGCGGGGTTGC
sheep           CATTCCTGTTACAGACCAAGGAGGACTGGAGAGAGAAAGCACAAATCTGTGCGGGGTTGC
cattle          CATTCCTGTTACAGACCAAGGAGGACTGGAGAGAGAAAGCGCAAATCTGTACGGGGTTGC
rabbit          CATTCCTGTTACAGACCAAGGAGAACTGGAGAAAGAAAGCGCAAATCAGTTCGGGGCTGC
human           CATTCCTGTTACAGACCAAGGAGAACTGGAGAAAGAAAGAGAAAATCAGTTCGTGGTTGC
dog             CATTCCTGCTACCGACCCAGGAGGACTGGAGAGAGGAAGCGCAAATCTGTTCGGGGTTGC
chicken         CACTCCTGCTACCGCCCCAGGAGAACTGGAGAGAGAAAACGCAAGTCTGTTCGGGGTTGC
mouse           CATTCCTGTTACAGGCCAAGGAGAACTGGAGAGAGGAAGCGCAAGTCTGTTCGTGGATGC
                ** ***** ***.* **.*****.********.**.**....**.**:** ** ** ***

goat            ATTGTGGATGCCAATCTGAGTGTTCTCAATTTGGTCATCGTGAAAAAAGGGGAGAAGGAT
sheep           ACTGTGGATGCCAATCTGAGAGTTCTCAATTTGGTCATCGTGAAAAAAGGGGAGAAGGAT
cattle          ATTGTGGATGCCAATCTGAGTGTTCTCAATTTGGTCATCGTGAAAAAAGGGGAAAAGGAT
rabbit          ATTGTCGATGCCAATTTGAGTGTTCTCAACTTGGTTATTGTAAAAAAAGGAGAGAAAGAT
human           ATTGTGGATGCAAATCTGAGCGTTCTCAACTTGGTTATTGTAAAAAAAGGAGAGAAGGAT
dog             ATTGTGGATGCCAATCTCAGTGTTCTCAATTTGGTTATTGTGAAAAAAGGGGAGAAGGAT
chicken         ATTGTTGACGCCAACTTGAGTGTTCTGAACTTGGTCATTGTGAAAAAGGGTGAGAAGGAT
mouse           ATTGTGGACGCTAATCTCAGTGTTCTCAACTTGGTCATTGTAAAGAAAGGAGAGAAGGAT
                * *** ** ** **  * ** ***** ** ***** ** **.**.**.** **.**.***

goat            ATTCCTGGACTCACTGATACTACAGTGCCTCGTCGCCTGGGTCCCAAAAGAGCTAGCAGA
sheep           ATTCCTGGACTTACTGACACTACAGTGCCTCGTTGCCTGGGTCCCAAAAGAGCTAGCAGA
cattle          ATTCCTGGACTCACTGATACTACAGTGCCTCGTCGCCTGGGTCCCAAAAGAGCCAGCAGA
rabbit          ATTCCTGGATTGACTGATACCACGGTGCCTCGTCGCCTGGGTCCTAAAAGAGCCAGCAGA
human           ATTCCTGGACTGACTGATACTACAGTGCCTCGCCGCCTGGGCCCCAAAAGAGCTAGCAGA
dog             ATTCCTGGACTCACGGATACTACTGTGCCTCGTCGCCTGGGGCCCAAAAGAGCCAGCAGA
chicken         ATTCCTGGGCTGACAGACACAACTGTGCCTCGTCGTCTTGGTCCCAAGAGAGCTAGCAGG
mouse           ATTCCTGGACTGACAGACACTACTGTGCCTCGTCGGTTGGGACCTAAAAGGGCTAGTAGA
                ********. * ** ** ** ** ********  *  * ** ** **.**.** ** **.

goat            ATCCGCAAGCTTTTCAATCTCTCTAAAGAAGATGATGTCCGCCAGTATGTTGTGCGAAAG
sheep           ATCCGCAAACTTTTCAATCTCTCTAAAGAAGATGATGTCCGCCAATATGTTGTGCGAAAG
cattle          ATCCGCAAACTTTTCAATCTCTCTAAAGAAGATGATGTCCGCCAATATGTTGTGCGAAAG
rabbit          ATTCGTAAACTTTTCAATCTTTCTAAAGAAGATGATGTACGCCAGTATGTTGTAAGAAAG
human           ATCCGCAAACTTTTCAATCTCTCTAAAGAAGATGATGTCCGCCAGTATGTTGTAAGAAAG
dog             ATCCGAAAGCTTTTTAATCTGTCGAAAGAAGACGATGTCCGCCAGTATGTTGTTAGAAAG
chicken         ATCCGCAAGCTGTTCAATCTCTCTAAGGAAGATGATGTTCGCCAGTATGTTGTGAGGAAA
mouse           ATCCGCAAGCTTTTTAATCTCTCCAAAGAAGATGATGTCCGCCAGTATGTTGTCAGGAAG
                ** ** **.** ** ***** ** **.***** ***** *****.******** .*.**.

goat            CCCCTAAACAAAGACGGTAAGAAACCTAGGACTAAAGCACCCAAGATTCAGCGTCTCGTG
sheep           CCCCTAAACAAAGACGGTAAGAAACCTAGGACTAAAGCACCCAAGATTCAGCGTCTCGTG
cattle          CCCCTAAACAAAGACGGTAAGAAACCTAGGACTAAAGCACCCAAGATTCAGCGTCTCGTG
rabbit          CCCTTAAACAAAGAAGGTAAGAAACCTAGGACCAAAGCACCCAAGATTCAGCGTCTGGTT
human           CCCTTAAATAAAGAAGGTAAGAAACCTAGGACCAAAGCACCCAAGATTCAGCGTCTTGTT
dog             CCCCTAAACAAAGAAGGTAAGAAACCTAGAACCAAAGCACCCAAGATTCAGCGTCTTGTT
chicken         CCTCTGAATAAAGAGGGCAAGAAACCCAGGACCAAGGCTCCTAAGATCCAGCGACTAGTG
mouse           CCCTTAAACAAAGAAGGTAAGAAGCCCAGGACCAAAGCACCCAAGATTCAGCGACTTGTT
                **  *.** ***** ** *****.** **.** **.**:** ***** *****:** ** 

goat            ACTCCCCGAGTTCTGCAACACAAACGCCGGCGTATTGCTCTGAAGAAACAGCGTACTAAG
sheep           ACTCCCCGAGTTCTGCAACACAAACGCCGGCGTATTGCTCTGAAGAAACAGCGTACTAAG
cattle          ACTCCACGAGTTCTGCAGCACAAACGCCGGCGTATTGCTCTGAAGAAACAGCGTACTAAG
rabbit          ACTCCACGTGTCCTGCAACACAAACGCCGGCGAATTGCTCTGAAGAAACAGCGTACTAAG
human           ACTCCACGTGTCCTGCAGCACAAACGGCGGCGTATTGCTCTGAAGAAGCAGCGTACCAAG
dog             ACTCCACGTGTCCTCCAACACAAACGTCGGCGTATTGCTTTGAAGAAACAGCGTACTAAG
chicken         ACTCCTCGTGTTCTGCAACATAAGCGCAGACGTATTGCCCTGAAGAAGCAGCGCACTCAG
mouse           ACTCCTCGTGTCCTGCAACACAAACGCCGACGTATTGCTCTGAAGAAGCAACGCACTAAG
                ***** **:** ** **.** **.** .*.**:*****  *******.**.** ** .**

goat            AAAAATAAAGAAGAGGCTGCAGAATATGCTAAACTTTTGGCCAAGAGAATGAAGGAGGCC
sheep           AAAAATAAAGAAGAGGCTGCAGAATATGCTAAACTTTTGGCCAAGAGAATGAAGGAGGCC
cattle          AAAAATAAAGAAGAGGCTGCAGAATATGCTAAACTTTTGGCCAAGAGAATGAAGGAGGCC
rabbit          AAGAACAAGGAGGAGGCTGCAGAATATGCTAAACTCTTGGCCAAGAGAATGAAGGAGGCC
human           AAAAATAAAGAAGAGGCTGCAGAATATGCTAAACTTTTGGCCAAGAGAATGAAGGAGGCT
dog             AAAAATAAGGAAGAGGCTGCAGAATATGCTAAACTTTTGGCCAAGAGAATGAAGGAGGCC
chicken         AAGAACAAGGAGGAGGCAGCAGATTACGCGAAGCTCTTGGCAAAGAGAATGAAGGAGGCC
mouse           AAGAACAAGGAGGAGGCTGCAGAATACGCTAAACTTTTGGCCAAGAGAATGAAGGAAGCC
                **.** **.**.*****:*****:** ** **.** *****.**************.** 

goat            AAAGAAAAACGGCAGGAGCAGATCGCCAAGAGACGGAGGCTGTCCTCCCTGAGAGCTTCT
sheep           AAAGAAAAACGGCAGGAGCAGATCGCCAAGAGACGGAGGCTGTCCTCCCTGAGAGCTTCT
cattle          AAAGAAAAACGGCAGGAACAGATTGCCAAGAGACGGAGGCTGTCCTCTCTGAGAGCTTCT
rabbit          AAAGAAAAACGCCAGGAACAGATTGCCAAGAGACGTAGGCTGTCTTCTCTGAGAGCGTCT
human           AAGGAGAAGCGCCAGGAACAAATTGCGAAGAGACGCAGACTTTCCTCTCTGCGAGCTTCT
dog             AAAGAAAAACGCCAGGAACAGATTGCCAAGAGACGGAGGCTGTCCTCTCTGAGAGCTTCT
chicken         AAGGAAAAACGCCAGGAGCAGATTGCGAAGAGACGCAGGCTTTCTTCATTGAGAGCTTCT
mouse           AAAGAAAAGCGCCAGGAACAGATTGCCAAGAGACGTAGGCTGTCCTCACTGAGAGCTTCT
                **.**.**.** *****.**.** ** ******** **.** ** **  **.**** ***

goat            ACTTCCAAGTCTGAGTCCAGTCAAAAATGA
sheep           ACTTCCAAGTCTGAGTCCAGTCAAAAATGA
cattle          ACTTCTAAGTCTGAGTCCAGTCAAAAATGA
rabbit          ACTTCTAAATCTGAGTCCAGTCAAAAATAA
human           ACTTCTAAGTCTGAATCCAGTCAGAAATAA
dog             ACCTCTAAGTCTGAGTCCAGTCAAAAATGA
chicken         ACATCTAAATCTGAGTCAAGTCAGAAGTAA
mouse           ACTTCTAAGTCTGAGTCCAGTCAAAAATGA
                ** ** **.*****.**.*****.**.*.*
