# Supplementary material for: Transcriptome analysis reveals genes associated with wool fineness in merinos
Source: PeerJ. 2023 May 23;11:e15327. doi: 10.7717/peerj.15327 (PMC10215774; doi:10.7717/peerj.15327)
Supplement: Supplemental Information 6 [file peerj-11-15327-s006.xls]

	Ce	Ce	Ce	Ce	SCe	SCe	SCe	SCe	Ce	Ce	Ce	Ce	SCe	SCe	SCe	SCe
#ID	T03018_Count	T03008_Count	T03103_Count	T03097_Count	T03347_Count	T03247_Count	T03212_Count	T03351_Count	T03018_FPKM	T03008_FPKM	T03103_FPKM	T03097_FPKM	T03347_FPKM	T03247_FPKM	T03212_FPKM	T03351_FPKM
gene-LOC101102541	3205	3546	2628	2838	1446	1272	1540	1361	85.489647	87.243187	67.375053	70.903778	38.177628	33.367153	40.775867	34.600689
gene-LRAT	3720	4130	3333	3773	7487	5886	6917	6850	42.018168	42.301846	35.697148	39.85471	84.232912	66.207231	77.887644	73.857827
gene-LOC101116863	3943	2523	4371	145	59	112	104	117	139.731567	82.471222	148.854141	4.797007	2.044638	3.902001	3.641093	3.938133
gene-LOC101109212	13032	16104	13400	12509	8196	7700	8071	7179	407.275543	464.164398	402.467285	366.156952	253.535477	236.691879	250.451294	213.866684
gene-LOC114116368	5752	7015	5910	5800	4013	3624	3697	3228	184.86702	207.954056	182.563919	174.613541	127.669907	114.574287	117.967041	98.901253
gene-LOC114108769	2060	2497	1908	2066	3494	3221	3104	3161	97.64402	109.154655	86.906136	91.716759	163.939484	150.172394	146.112244	142.829163
gene-LOC101123533	104	71	92	91	363	1390	95	1397	8.85279	5.567372	7.507793	7.275804	30.718943	116.962021	8.020232	113.859169
gene-OGDHL	49	273	253	393	51	55	23	19	0.377461	2.084528	2.036275	3.050899	0.394266	0.41754	0.170481	0.135894
gene-CES4A	3081	3599	3101	4047	6769	4618	4791	6436	39.28562	42.787611	38.123392	48.727731	85.943596	58.290917	60.882838	78.597924
gene-LOC101116481	57	54	47	58	284	203	64	407	1.001672	0.887187	0.794706	0.955964	4.998359	3.546396	1.130636	6.91698
gene-LOC101108057	1257	1036	931	610	441	482	503	557	32.183086	24.465994	22.906651	14.625146	11.1675	12.121041	12.780927	13.591861
gene-ECEL1	64	101	90	125	413	131	396	218	0.66734	0.998772	0.897872	1.237103	4.298801	1.366717	4.181466	2.214854
gene-LOC114115342	178	257	234	232	86	58	32	122	1.240635	1.655085	1.575439	1.516567	0.592111	0.398261	0.219617	0.809408
Ovis_aries_newGene_2414	278	288	333	216	600	579	428	490	2.173346	1.381966	2.007196	1.25914	3.316988	2.824223	2.318624	2.697721
gene-C2H8orf58	922	890	924	992	1508	1262	1243	1395	10.873745	9.695184	10.452715	10.987238	17.643495	14.663564	14.569776	15.718117
Ovis_aries_newGene_3686	291	839	30	332	1728	1771	2388	1046	5.927207	16.079717	0.528043	6.592349	36.76875	36.805244	50.531072	20.12749
gene-SH3D21	877	914	747	836	1280	1113	1200	1220	11.754357	11.128996	9.492401	10.331456	16.695702	14.450065	15.827859	15.353064
gene-ECRG4	590	807	400	904	336	407	327	368	22.274902	28.093319	14.484409	31.95392	12.533117	15.091281	12.260363	13.223283
gene-LOC105612852	221	315	389	70	71	97	78	67	3.913777	5.137994	6.626751	1.148071	1.244842	1.679078	1.370631	1.119028
Ovis_aries_newGene_4151	242	201	291	46	68	53	38	67	2.824416	2.194524	3.249866	0.361615	0.719744	0.584931	0.495594	0.687671
gene-EME2	1089	885	1085	1044	1437	1237	1660	1673	7.165399	5.736203	6.766689	6.790978	9.387783	8.035417	11.272783	10.715642
gene-PRDX6	5201	6431	6193	6529	3996	4279	4693	4748	88.482353	100.902428	101.247566	104.019127	67.272995	71.593681	79.267776	76.985672
gene-BPIFB6	175	151	42	72	47	35	13	22	3.197146	2.546953	0.731389	1.22824	0.837846	0.617431	0.229272	0.384895
gene-LOC101116323	810	1059	1225	652	2470	1692	1203	1390	15.091371	18.20075	21.946281	11.385211	45.568878	31.017962	22.261723	24.7017
gene-IGFBP2	808	1146	732	1243	772	464	565	463	18.012409	23.579611	15.699248	25.975784	17.045895	10.182639	12.509713	9.837023
gene-FGB	11	19	17	0	86	38	35	44	0.155062	0.265639	0.241795	0	1.305899	0.562269	0.530445	0.634515
gene-MUCL1	537	637	265	150	368	6321	1135	804	25.372358	27.765821	12.050087	6.638754	17.217438	294.260132	53.30838	36.260696
gene-LOC114118401	358	393	342	384	1169	954	493	402	11.186163	11.310576	10.262239	11.228795	36.137104	29.302206	15.268504	11.969136
gene-TRPV6	13345	11596	11503	12085	4287	7157	9586	8516	132.396861	106.096985	109.671883	112.304879	42.103249	69.859153	94.435475	80.521515
gene-ZNF34	708	785	702	641	1037	961	900	1097	8.723414	8.717625	8.001167	7.176782	12.14031	11.510815	10.800713	12.429917
gene-LOC101120353	37	53	5	6	15	496	188	120	2.112879	2.775526	0.255017	0.320316	0.835962	28.145142	10.744624	6.570654
Ovis_aries_newGene_1210	378	503	276	520	521	678	705	1060	0.693537	0.892655	0.442824	0.951092	1.003573	1.187903	1.32593	1.823772
gene-PAQR5	1184	1286	1352	1350	1323	1863	2370	2024	7.135711	7.086907	7.682691	7.700642	7.897925	11.078605	14.004895	11.662004
gene-PNPLA5	195	265	209	300	511	305	417	458	4.144699	5.209697	4.275332	5.97882	10.775304	6.394839	8.833514	9.303877
gene-TMEM229A	1194	1290	991	787	511	439	770	818	8.027262	7.999557	6.407269	4.953513	3.399393	2.899525	5.138137	5.23991
gene-SLC1A2	3711	2861	2501	2528	1467	1615	2222	2305	9.282077	6.599105	6.010081	5.922009	3.631518	3.973182	5.517583	5.493456
gene-AHCY	22069	22217	17264	22219	11870	17972	11368	15187	302.642456	280.994019	227.52507	285.378998	161.112183	242.415756	154.780243	198.519394
gene-ADAM33	1501	1908	1163	1359	2011	1687	2185	2736	13.598732	15.443932	10.031827	10.749426	18.162749	14.774778	19.844347	22.582076
Ovis_aries_newGene_3949	27576	30184	25342	31270	39354	36959	31889	47466	165.025249	163.30434	145.537864	175.7568	231.759111	220.651847	186.889524	269.512607
gene-RPL6	23218	27755	24118	22892	35083	30535	31275	30451	653.090933	718.525262	693.285974	635.819121	1012.405874	885.935239	917.566775	854.856622
gene-ELOVL7	5393	5840	5093	6641	8353	7347	6756	8129	44.059122	43.907047	39.932144	50.773501	67.397247	58.941384	54.76151	63.165974
gene-KEF53_p13	26653	44832	34008	36898	25764	14548	24331	27620	819.057556	1270.592773	1004.345276	1061.980469	783.621948	439.713074	742.368896	809.053772
gene-HOXB6	499	334	296	564	730	752	765	581	2.293285	1.412285	1.304742	2.425017	3.320978	3.400808	3.489771	2.545837
gene-LOC114118024	336	281	282	311	368	704	579	413	2.979774	2.30139	2.402867	2.588811	3.231102	6.156651	5.104035	3.493688
Ovis_aries_newGene_6394	302	160	184	240	396	410	342	435	1.840366	1.073272	1.322749	1.183963	2.19851	2.095618	2.000478	1.943777
gene-LOC105602664	168	42	189	45	41	35	33	34	8.240667	1.879092	8.900658	2.058431	1.987313	1.664083	1.576183	1.545291
Ovis_aries_newGene_2449	133	65	69	20	169	97	408	252	1.42035	0.615808	0.644458	0.177932	1.761339	1.047466	4.539931	2.449872
gene-F3	2390	2428	2525	2347	1849	2066	1572	1807	37.361828	35.004093	37.936344	34.36446	28.605614	31.769415	24.392912	26.91972
gene-FMOD	1124	1347	1066	1703	1105	729	879	758	12.364115	13.666827	11.273068	17.551426	12.032645	7.890876	9.60138	7.947455
gene-SPTSSB	7216	6743	7161	7462	4992	6307	4778	5147	175.092295	148.936271	167.039996	168.02041	119.749441	149.625964	113.662201	118.134452
gene-LOC101102549	3515	2434	2009	2476	4416	3570	3570	3617	14.757476	9.574427	8.804858	11.045932	18.293301	15.400932	15.305081	15.32237
gene-LOC114115323	0	35	0	8	79	75	64	39	0	0.711763	0	0.167304	1.755051	1.646356	1.435428	0.831835
Ovis_aries_newGene_6879	359	143	267	247	617	455	420	417	1.228536	0.338493	0.876526	0.840782	1.879586	1.835257	1.237258	1.197333
gene-LOC101113693	69	116	59	47	80	215	123	310	3.920702	6.116602	3.236248	2.501287	4.545396	12.148934	7.020084	17.002144
gene-GABBR1	725	771	784	831	1009	959	976	1322	5.067147	4.966946	5.338872	5.527493	7.176082	6.658806	6.853085	9.019693
gene-PRSS56	31	19	22	41	73	51	86	53	0.382088	0.209427	0.249935	0.464968	0.889979	0.617792	1.045566	0.619559
gene-LENG8	3493	2645	3084	3567	4071	4382	3883	5040	22.82787	16.154356	19.821995	22.401503	25.782675	28.268004	25.065374	30.696054
gene-MESP2	53	78	70	71	309	307	81	65	1.090541	1.484124	1.383987	1.356623	6.432381	6.400091	1.668783	1.275194
gene-KEF53_p01	47296	92378	77514	55260	48423	44927	33935	51822	1217.546631	2193.257812	1917.675415	1332.369507	1233.798218	1137.603638	867.383545	1271.646851
gene-FOXS1	21	38	35	28	85	80	54	50	0.456346	0.772233	0.735224	0.580374	1.863831	1.745991	1.187275	1.057249
gene-CACNA1S	42	97	13	11	118	139	135	112	0.202711	0.438464	0.059866	0.050009	0.571931	0.671903	0.65795	0.521955
gene-LOC105605703	110	76	76	104	124	134	200	349	5.676996	3.629545	3.74893	5.013958	6.353411	6.803839	10.266353	17.230055
gene-DENND6B	335	382	349	484	568	501	567	671	3.054768	2.887456	2.534399	3.622972	4.305685	3.946409	4.464494	4.960657
gene-LOC101121986	73	84	42	38	69	212	84	259	3.550007	3.750898	1.93218	1.728643	3.300381	10.163666	4.061751	12.033604
gene-AWAT1	508	453	327	331	765	501	530	785	15.081995	12.413511	9.343782	9.209453	22.508112	14.625458	15.645938	22.231483
gene-LOC101116085	1236	1426	1254	1424	2646	1242	1592	2907	4.692967	4.994241	4.577044	5.062725	9.944435	4.637705	6.003357	10.520908
gene-LOC101110266	5022	4647	5570	6284	9798	6534	6195	7746	79.616776	67.945061	84.855766	93.314835	153.741776	101.892845	97.517471	117.053841
gene-KEF53_p02	905	1591	905	1058	774	799	642	798	50.302124	81.512054	48.319786	55.033806	42.552616	43.649887	35.416611	42.234688
gene-SPDEF	1136	1251	1113	886	465	575	1042	676	17.083763	17.353674	16.093937	12.485028	6.918919	8.499393	15.557622	9.68843
Ovis_aries_newGene_519	15	26	10	52	76	101	40	64	0.108597	0.174895	0.069544	0.354207	0.603197	0.792238	0.323349	0.449044
gene-ENPP3	479	378	482	599	894	691	614	696	5.019187	3.647231	4.851163	5.87042	9.272282	7.114782	6.389336	6.952411
gene-ATP1B3	3123	4531	4487	4004	3131	2696	2757	3458	61.237852	81.918735	84.542765	73.545473	60.747047	51.980029	53.714914	64.607871
Ovis_aries_newGene_3311	45	51	58	43	88	87	105	96	0.461373	0.482765	0.588792	0.409177	0.912957	1.043644	1.086424	1.251703
gene-WDR97	25	33	35	34	71	58	53	76	0.127793	0.155186	0.169785	0.164081	0.359066	0.291643	0.271248	0.371579
gene-XYLB	1522	1556	1442	1766	1683	2298	2215	2040	6.103067	5.506537	5.396679	6.458033	6.417869	8.725198	8.40452	7.420874
gene-LOC101109027	720	1031	802	880	531	496	710	668	18.682671	24.674744	20.005087	21.402639	13.644554	12.665801	18.291523	16.527855
gene-SLC35D3	775	524	536	451	115	374	408	258	6.702656	4.17746	4.456827	3.657095	0.984636	3.177209	3.5025	2.129095
gene-LOC121816391	49	73	29	50	116	95	75	124	0.375716	0.504097	0.201389	0.352513	0.87541	0.722636	0.563203	0.895013
gene-LOC101103227	300	264	487	332	251	9	26	32	2.773353	2.248846	4.332242	2.874783	2.295851	0.081257	0.235504	0.280194
gene-COL8A1	346	489	364	938	321	226	355	229	1.970132	2.566276	1.97288	5.005231	1.808346	1.261789	2.007459	1.242062
Ovis_aries_newGene_4717	32	16	38	38	55	63	85	68	0.3188	0.14203	0.358502	0.355067	0.53497	0.615607	0.836	0.639902
gene-TSKS	282	213	293	178	550	399	295	405	4.84047	3.285802	4.879547	2.769437	9.438599	6.919721	5.098579	6.700959
gene-LOC105605770	514	556	440	429	694	583	705	701	8.523521	8.612045	7.185422	5.703612	10.571261	9.312699	10.743026	10.23194
Ovis_aries_newGene_1156	1085	781	844	868	1515	1103	1036	1405	9.563981	6.347158	7.151479	7.168377	13.215729	9.559978	9.070818	11.801822
Ovis_aries_newGene_3128	123	65	190	21	324	415	73	519	1.514759	0.743252	2.235832	0.147707	4.253466	5.043392	0.949851	5.515426
gene-LOC105601852	1007	1564	1329	1285	890	910	1007	1034	15.816213	22.66682	20.064415	18.917929	13.88408	14.080334	15.689497	15.498853
gene-GASK1B	1569	1463	1432	1839	1166	1064	1214	1327	8.040384	6.906442	7.061596	8.820252	5.915089	5.365153	6.174133	6.478961
gene-LOC114108780	1444	1464	1462	1427	817	939	1143	1343	30.921028	28.913582	30.09531	28.614161	17.318653	19.769482	24.29678	27.41259
gene-ZNF692	710	945	808	823	1123	1082	990	1062	10.099266	12.512644	11.376404	11.361205	16.345378	15.703774	14.159655	14.863343
gene-LOC114109030	47	36	29	29	128	37	58	105	1.335277	0.94308	0.78213	0.757811	3.579975	1.025182	1.627623	2.842022
gene-ADGRL1	2124	1609	1666	1797	2241	2516	2131	2506	7.727814	5.189957	5.635963	5.993347	7.782568	8.844862	7.438746	8.457894
gene-HS1BP3	1007	1096	1147	1343	962	809	697	881	9.183958	9.21528	10.059497	11.474654	8.682398	7.251351	6.28237	7.599145
gene-BCAT2	906	804	717	864	1175	1157	1047	988	16.723168	13.656329	12.70326	14.954159	21.547232	20.972742	19.138974	17.417371
gene-OSBP2	201	298	217	133	253	569	380	323	1.459751	2.003283	1.518002	0.907067	1.821699	4.074776	2.748655	2.243204
Ovis_aries_newGene_4335	364	399	458	541	698	589	574	647	1.809456	2.293796	2.677246	3.0698	4.190118	3.355166	3.295384	3.507888
gene-LOC101105132	1345	2765	1395	1161	490	1290	1190	649	25.013287	47.410347	24.924252	20.218391	9.010216	23.586134	21.968824	11.495637
gene-CHRND	45	37	30	30	104	58	77	53	0.694971	0.524243	0.438591	0.432189	1.589423	0.874287	1.176151	0.772116
gene-RDH12	2363	2257	2119	2244	3402	2550	3013	2559	36.530236	32.030755	31.255831	32.633326	52.340785	38.714104	45.953194	37.510915
gene-LOC101106344	739	530	594	587	448	451	388	400	23.12801	15.291368	17.859818	17.208864	13.872138	13.887835	12.060213	11.926218
gene-RCBTB1	1383	1635	1456	1671	2379	1682	1866	1977	10.226431	11.208553	10.40924	11.661059	17.550359	12.290297	13.80296	14.111712
gene-CYP17	97	77	77	112	164	163	151	155	1.631392	1.199427	1.245013	1.765957	2.744068	2.709002	2.544605	2.505655
gene-LOC101106925	2235	2503	2227	2776	2173	1483	1984	1699	106.628319	110.124702	102.119392	124.038498	102.61071	69.567604	93.964531	77.258171
gene-SLC2A10	546	478	359	493	182	263	364	341	4.233058	3.428096	2.675582	3.596162	1.394818	2.000072	2.806688	2.518697
Ovis_aries_newGene_5062	521	296	395	612	427	148	73	109	1.973617	1.219409	1.317618	1.928567	1.489033	1.843842	0.974279	1.28258
gene-ZNF568	663	546	529	499	788	718	701	856	3.83442	2.910232	2.943099	2.70283	4.515126	4.085433	4.028027	4.721214
gene-GPRASP1	116	48	70	67	303	153	99	118	0.579588	0.220924	0.335025	0.309411	1.496784	0.749022	0.487842	0.558098
gene-TVP23B	522	237	346	138	579	632	522	583	8.643764	3.615442	5.496317	2.136322	9.485002	10.294659	8.576785	9.195943
Ovis_aries_newGene_4594	26	31	34	30	45	55	59	77	0.345455	0.266503	0.380281	0.310307	0.495876	0.634883	0.634219	0.80617
Ovis_aries_newGene_3185	3297	2782	2851	3237	4194	3734	3429	4055	17.137421	14.168778	14.265322	15.281035	21.928558	19.407709	17.556551	19.624239
gene-COL1A1	50335	74689	44712	114628	47333	24440	48517	49752	249.86348	341.935852	213.300812	532.935791	232.555649	119.330742	239.127991	235.412186
gene-ACSBG1	4757	5143	5141	5169	7290	5950	5534	6508	48.211605	47.147828	48.765729	48.6233	71.275126	60.845905	54.945591	65.100917
gene-MIA	171	77	104	99	176	258	177	227	1.750574	0.834546	1.025599	0.989176	1.784636	2.698763	1.8945	2.301749
gene-KEF53_p04	102740	161050	126692	122838	101400	93067	98181	104733	2188.078857	3163.269287	2592.996826	2450.21167	2137.418701	1949.562256	2076.139648	2126.144287
gene-SCN9A	45	63	19	41	94	59	65	148	0.160403	0.210059	0.065134	0.137535	0.335889	0.209336	0.232709	0.51285
Ovis_aries_newGene_2000	685	585	639	804	915	910	823	982	3.19144	3.027428	2.459932	2.574202	4.014105	3.115857	3.831978	4.078124
gene-VIPR2	77	81	60	61	97	165	130	109	0.905923	0.851074	0.652519	0.645288	1.109951	1.883452	1.483458	1.221046
gene-SEC14L2	311	352	373	351	570	568	440	418	3.18675	3.391905	3.766578	3.2944	5.754018	5.540825	4.545198	4.107687
Ovis_aries_newGene_6126	25	20	23	23	50	48	41	42	0.435409	0.354956	0.418023	0.307733	0.935349	0.85336	0.70583	0.647188
Ovis_aries_newGene_3591	5416	96	1159	95	6937	7830	18935	5266	105.745216	1.718093	21.729832	1.722717	134.056503	150.378387	367.093536	98.008652
gene-CCDC80	13566	17316	8196	14051	8512	7414	11776	8821	104.086037	122.528183	60.430389	100.965294	64.640205	55.948532	89.706856	64.509163
Ovis_aries_newGene_3763	94	87	42	61	13	40	13	50	1.600364	1.687532	0.841787	1.098848	0.231263	0.812902	0.246686	0.888566
gene-SLC38A8	33	21	33	40	50	59	45	123	0.106999	0.062023	0.102825	0.122959	0.161558	0.190015	0.146737	0.388726
gene-CREB3L4	415	452	334	395	195	265	300	288	7.208878	7.274175	5.596729	6.417782	3.351782	4.544751	5.219263	4.766427
gene-ADCY1	176	136	101	119	356	156	193	258	0.458409	0.330906	0.250048	0.287584	0.935061	0.397076	0.499294	0.646626
gene-PPM1K	3935	3339	3385	3209	4423	4309	4767	3992	22.661217	17.74045	18.740548	17.312916	25.238774	24.423155	27.265771	21.920742
gene-PENK	191	57	110	1165	76	83	135	132	4.360554	1.188045	2.415176	24.932467	1.708741	1.865976	3.058184	2.869616
gene-MYO7B	509	280	216	206	61	151	213	163	2.132573	1.079812	0.866455	0.806421	0.250378	0.622244	0.882932	0.649577
gene-RASL12	1364	1184	1025	786	715	711	928	742	15.584322	12.475406	11.255204	8.404346	8.087057	7.987446	10.524486	8.072383
gene-GP5	63	61	51	24	54	125	89	151	0.448538	0.402427	0.351417	0.160412	0.385721	0.88573	0.638179	1.039248
gene-KEF53_p10	51552	78578	66694	59273	57518	37593	44570	51926	2211.854004	3109.347168	2749.990479	2381.856445	2442.585205	1586.509766	1898.727173	2123.655518
gene-PLOD1	1533	1894	1599	1908	1368	927	1273	1607	15.113662	17.221874	15.144711	17.616705	13.351805	8.989178	12.460783	15.098754
gene-LOC101114408	700	688	541	617	442	516	478	386	17.943045	16.25666	13.324173	14.803444	11.208014	13.00116	12.175232	9.425755
gene-LOC121816505	71	124	47	39	29	154	136	564	4.912525	7.922302	3.127871	2.525474	1.974564	10.551192	9.36882	37.461399
gene-PLA2G2F	1277	1503	1075	1181	1583	1840	1116	2929	24.812719	26.92642	20.067741	21.487852	30.45001	35.158844	21.530176	54.26218
gene-ACKR3	673	727	659	763	576	413	539	552	9.875345	9.831019	9.285525	10.491019	8.36936	5.953308	7.84374	7.721221
Ovis_aries_newGene_105	16	14	4	38	44	61	58	24	0.133944	0.106188	0.028298	0.294772	0.364726	0.499022	0.481993	0.186817
gene-FREM2	696	487	789	584	1056	1073	752	790	1.22859	0.792855	1.339236	0.965461	1.846693	1.864122	1.31816	1.329654
gene-KRT19	5729	6895	6220	7601	3230	4053	6311	5428	121.379517	134.725357	126.646072	150.84549	67.733086	84.461243	132.760361	109.618134
gene-EFHC1	195	275	184	246	133	141	97	167	0.587571	0.763094	0.531349	0.694154	0.397299	0.41622	0.288804	0.480122
gene-LOC101113221	3810	2392	2765	3487	2423	2136	2535	2162	57.011772	33.010796	39.766376	48.866009	35.881927	31.431171	37.667656	30.830214
gene-LOC101116975	188	128	177	166	274	261	322	208	2.080996	1.275841	1.832705	1.713999	2.848568	2.743964	3.332403	2.197281
gene-ACSM3	1495	1323	1590	1282	2188	1686	1728	1715	22.350775	17.114361	22.894788	16.587484	32.517711	22.710546	23.616553	22.380226
gene-PRPF39	2027	1975	1764	1805	2558	2292	2125	2335	20.831088	18.81374	17.473777	17.352871	26.067554	23.222825	21.720336	22.86683
gene-TENM1	618	401	327	446	289	289	171	347	1.334548	0.797788	0.678143	0.901546	0.617092	0.613183	0.36677	0.713461
gene-ADCK5	1917	1523	1664	1919	2208	2184	1987	2533	8.902272	9.672226	9.936436	10.401472	11.000118	10.684682	12.328065	14.238954
gene-CDK3	45	58	49	54	92	51	90	171	0.588645	0.702473	0.616597	0.671033	1.205934	0.664532	1.181921	2.168623
Ovis_aries_newGene_4813	59	88	28	54	11	49	9	3	0.738575	1.038072	0.357248	0.5651	0.108761	0.670098	0.09419	0.029245
gene-LRP4	2289	2291	2207	1660	2721	2434	2769	2669	8.33426	7.692116	7.724667	5.659156	9.807077	8.718103	10.011889	9.262702
gene-CCT6A	3721	6639	6563	4098	3863	3845	3695	3871	43.054836	70.847687	72.979836	44.408287	44.243938	43.765255	42.449932	42.696938
Ovis_aries_newGene_3870	255	115	205	170	340	308	239	381	0.903328	0.376447	0.700251	0.563829	1.195621	1.074733	0.842664	1.288611
gene-WIF1	611	843	614	636	708	795	1175	989	9.16622	11.670945	8.861682	8.943275	10.650399	11.738375	17.69048	14.157416
gene-NT5C3A	1342	1243	1172	1372	1653	1688	1361	1744	24.301624	20.727667	20.381734	23.342446	29.58608	30.333244	25.109673	29.035776
Ovis_aries_newGene_5885	41	57	58	68	96	109	114	75	0.389259	0.464564	0.49186	0.579079	0.861683	0.963276	1.005816	0.663002
gene-LOC114116932	1013	971	1199	755	1208	1723	1005	1567	10.214368	9.029224	11.624866	7.133506	12.057323	17.101475	10.065166	15.069797
gene-LOC101116303	691	774	698	738	977	807	881	1024	4.658194	5.241281	4.713284	4.929852	7.227056	5.60944	6.20897	6.836452
gene-TUBB2B	6504	9211	8929	6439	5112	6843	5341	6247	104.407883	136.370682	137.753662	96.805199	81.228111	108.0513	85.137199	95.585022
gene-CATSPER4	110	80	76	100	178	153	101	212	1.297809	0.799857	0.814791	1.077867	2.066358	1.912509	1.150702	2.317967
gene-ATP9B	2352	2360	2046	2100	2692	2747	2483	2843	17.975767	16.66345	15.031281	15.042522	20.409735	20.660273	18.85514	20.713053
gene-KRTAP6-1	10477	6091	16575	11865	19374	13844	16609	19023	501.551178	268.928314	762.575195	531.989868	917.993286	651.880066	789.471375	868.102539
Ovis_aries_newGene_4996	5825	3023	3898	4501	5942	6247	5438	6196	12.44902	8.283745	9.887285	10.072481	13.704692	14.07929	12.835075	13.62333
gene-NAA16	1171	1299	1111	1010	1568	1578	1360	1283	7.870817	7.719004	6.853072	6.259955	10.048811	10.098536	8.788196	8.477835
gene-LOC105603000	949	1112	1287	1049	555	717	929	976	12.784075	13.816762	16.670946	13.233006	7.40036	9.503156	12.425044	12.531292
gene-ATP6V1C2	958	1432	1028	1184	1854	1128	1237	2141	15.169432	20.967164	15.645621	17.530011	29.110174	17.666734	19.469788	32.296402
Ovis_aries_newGene_5189	746	876	673	762	440	690	365	628	17.68235	19.130943	15.326262	16.89679	10.310076	16.074577	8.571522	14.180194
gene-ZBED8	413	578	583	599	683	669	704	810	2.937472	4.953209	4.860416	4.520117	6.09753	5.870478	6.045181	7.005938
gene-ZC3H10	775	720	545	776	977	869	912	910	5.786855	4.956942	3.914686	5.426361	7.225015	6.387607	6.766129	6.479832
gene-LOC114108766	3251	2983	2503	3479	4630	3461	3536	3888	142.793991	120.849564	105.669403	143.144897	201.302902	149.550964	154.237045	162.817734
gene-RBM3	2837	2953	2853	2808	3705	3825	3724	2902	96.101138	93.20074	94.698802	90.687128	126.593346	129.060006	127.064084	94.641357
gene-PLS1	444	493	454	663	228	340	446	345	3.238314	3.314115	3.180333	4.526452	1.640947	2.436253	3.224493	2.390932
Ovis_aries_newGene_6342	628	430	426	512	759	616	635	738	3.188674	2.081374	2.12375	2.339323	3.509432	2.87946	3.131218	3.091269
gene-ATP2B2	1657	1619	1364	1369	834	1213	1306	1190	5.43741	4.877479	4.30587	4.17055	2.70003	3.878043	4.236622	3.715445
gene-LOC114109527	1579	916	664	1021	714	410	957	403	20.319296	10.867535	8.212023	12.296689	9.093087	5.185605	12.226212	4.938018
gene-OGT	5382	5926	4861	5633	6741	6536	5955	7151	28.866951	29.279328	25.025936	28.272761	35.761986	34.484978	31.701136	36.566687
gene-LOC101106962	166	164	136	167	292	251	202	226	0.983188	0.921517	0.791258	0.931121	1.737944	1.488248	1.195477	1.329206
gene-KRBA1	700	605	562	656	807	720	860	886	3.20959	2.551995	2.485331	2.82379	3.660196	3.260525	3.922581	3.877409
gene-SLC16A14	631	640	824	588	663	348	400	404	3.680437	3.42465	4.619514	3.173286	3.832313	1.995611	2.285849	2.24736
gene-GFOD1	3086	2926	2327	2583	2736	4420	3494	3490	10.096534	8.829565	7.316659	7.914864	8.855784	14.223648	11.35087	10.883834
gene-URB1	1724	1735	1918	1954	1431	1515	1442	1543	6.877	6.383287	7.353811	7.298682	5.65063	5.943644	5.711095	5.866297
gene-HSPB6	542	863	408	1078	464	366	540	471	11.07203	16.287834	8.007064	20.64443	9.390341	7.349999	10.966528	9.185112
gene-WNT10B	394	363	484	329	682	472	515	549	5.091937	4.331861	6.012549	3.977455	8.731735	6.002656	6.608068	6.770141
Ovis_aries_newGene_3833	11	75	19	43	76	62	90	94	0.060196	0.378074	0.100965	0.22182	0.413703	0.337289	0.493092	0.490978
gene-BMF	1314	1341	1099	1101	1558	1476	1723	1330	5.896723	6.909038	4.910878	5.337988	7.921732	7.386318	10.542384	6.111046
gene-LOC101121769	40	42	55	48	67	77	90	86	0.221389	0.212424	0.296022	0.249289	0.367189	0.421939	0.496779	0.458251
gene-CDH2	309	216	182	149	369	328	251	441	2.262376	1.459392	1.277382	1.017041	2.676434	2.36014	1.820791	3.075169
gene-EBPL	516	746	524	815	996	791	701	1046	14.222535	18.994104	13.883467	21.063068	27.197515	21.459007	19.202759	27.509983
gene-LOC101120816	729	718	751	900	1199	870	994	948	8.612634	7.820182	8.522988	9.962216	14.027987	10.117384	11.668002	10.68294
gene-EFR3B	320	344	412	313	252	251	215	222	1.407513	1.391974	1.757181	1.285617	1.105281	1.080841	0.936789	0.930976
gene-LOC101102392	485	358	429	427	1293	986	376	376	6.605798	4.494168	5.616998	5.453321	17.454948	13.223129	5.088419	4.888066
gene-GFRA4	117	176	140	106	210	191	193	247	1.115651	1.549124	1.277063	0.926682	1.941362	1.759791	1.817772	2.232361
gene-ABCC11	8093	6169	7318	5520	2615	4669	5778	5720	35.264488	24.787649	30.64183	22.526228	11.277072	20.008137	24.995918	23.756327
gene-MAN2C1	1558	1158	1490	1379	1589	1571	1842	2261	13.876651	9.560828	12.753288	11.539349	14.015739	13.758369	16.311071	19.212811
gene-SLC25A35	2388	1897	1641	1924	555	1114	1687	1673	36.527322	26.784825	24.143741	27.609784	8.377062	16.773655	25.57889	24.379061
gene-HSPH1	4394	3534	4459	3753	3309	3294	3280	2881	35.655894	26.477368	34.77916	28.510038	26.568081	26.26489	26.390821	22.26522
gene-HBB	34	338	86	28	52	58	17	15	2.273664	20.881737	5.511947	1.712369	3.406512	3.766255	1.088841	0.941418
gene-NPL	69	143	34	136	60	18	37	53	0.656512	1.374161	0.238202	1.309944	0.561551	0.129647	0.268371	0.494924
gene-UNKL	973	1054	850	824	1176	1007	1222	1247	6.656294	6.576505	5.64112	5.18948	7.886974	6.636593	8.247527	8.082356
gene-ADGRB1	61	52	44	75	294	65	70	88	0.312611	0.244891	0.214895	0.360967	1.503215	0.329455	0.354566	0.431946
gene-TXN	4128	5072	4217	4599	3650	3638	3270	4064	230.753647	261.47879	226.53479	240.760193	201.934662	199.979065	181.461304	216.510544
gene-LOC101103187	445	479	693	508	350	369	414	368	4.719104	4.676536	7.062397	5.038748	3.668101	3.849099	4.350844	3.716426
gene-DIXDC1	542	554	467	512	872	518	649	757	3.044056	2.86115	2.512539	2.692497	4.84177	2.860611	3.614674	4.050048
gene-LOC101104051	2337	3472	1592	2919	1319	2282	1440	2060	31.087168	42.593025	20.347969	36.3629	17.365107	29.857424	19.017303	26.117369
gene-LOC101116298	663	871	455	786	456	471	427	603	8.623497	10.449537	5.692492	9.581399	5.872693	6.03198	5.508189	7.479931
gene-COL1A2	45627	73806	44338	96215	46595	26521	53758	45204	294.355408	439.139282	274.890991	581.360413	297.522583	168.287567	344.349518	277.980835
gene-LOC105602127	99	130	237	148	172	359	258	267	1.49462	1.804412	3.448295	2.098645	2.572959	5.347136	3.880568	3.857302
gene-GIGYF1	1598	1600	1416	1611	1900	1811	1799	1992	7.292419	6.602528	6.117713	6.700411	8.655049	7.970532	7.914011	8.577629
gene-SCUBE3	742	440	589	595	866	815	727	826	2.317647	1.266298	1.77148	1.741069	2.684356	2.506484	2.257365	2.471011
gene-LGALS1	1388	2133	1295	2802	1620	855	1255	1392	82.11393	116.28006	73.885693	155.481624	95.044983	49.660879	73.891045	78.696693
gene-LOC100192427	88	185	121	236	86	49	103	98	1.680676	3.274918	2.22066	4.240448	1.622061	0.911232	1.955101	1.790599
gene-LOC101107270	71	206	209	430	209	46	49	49	3.311116	8.843628	9.358104	18.805866	9.64752	2.08685	2.241898	2.144696
gene-RPS13	10243	18468	10058	15313	10481	9659	10086	10157	572.572266	952.078613	540.306091	801.694031	579.853394	531.071655	559.793335	541.189636
gene-LOC100135455	6881	19753	8643	22187	4447	8560	10063	10034	241.251129	638.745361	291.217712	728.593506	154.311707	295.185547	350.315613	335.353455
Ovis_aries_newGene_7074	278	288	266	349	404	368	408	459	2.414961	2.159518	2.197018	2.718149	3.309274	3.033651	3.480465	3.687008
Ovis_aries_newGene_4786	69	30	122	63	25	32	52	23	1.105996	0.49508	1.866447	0.960067	0.49238	0.847153	0.774742	0.373856
gene-RAPGEF3	1072	1393	1272	1235	1521	1428	1461	1613	9.247726	11.122443	10.541298	9.981535	13.001087	12.119445	12.528457	13.266086
gene-HOXB8	36	41	36	48	49	100	77	61	0.252157	0.238918	0.229109	0.271441	0.341849	0.71224	0.493395	0.354531
gene-ELOVL4	6322	7111	7782	10820	12491	9414	9094	10955	61.084244	63.366096	72.262611	97.92453	119.465324	89.478905	87.247276	100.903709
gene-LOC101103772	101945	103242	137058	116540	89588	93458	91791	92001	3298.591553	3080.860352	4261.885742	3531.73584	2869.076416	2974.387939	2948.96875	2837.538574
gene-NPTXR	624	561	801	596	767	632	1016	1206	3.233761	2.680241	3.991288	2.894525	3.936394	3.223868	5.229544	5.962345
gene-LOC101102156	347	588	227	268	243	170	242	211	6.283419	9.891274	3.974139	4.561268	4.37551	3.064725	4.396294	3.692751
gene-PLXNA3	883	925	921	1079	1024	1144	1244	1350	3.869965	3.743349	3.885731	4.435753	4.450362	4.938394	5.425517	5.647879
gene-TULP2	143	134	137	134	216	191	171	259	1.217347	1.323647	1.190432	1.159854	2.260273	1.491068	1.685977	2.251922
gene-LOC114110557	26	17	130	6	357	177	23	125	0.920984	0.531044	4.421664	0.196238	12.563953	6.18966	0.793883	4.213437
gene-KCNMB1	479	711	849	738	558	504	493	461	2.550774	3.36321	4.278288	3.603321	2.91804	2.584143	2.545336	2.492764
gene-NRBP2	697	983	922	989	1229	985	927	1683	5.850249	7.608602	7.434078	7.755592	10.206686	8.132434	7.710088	13.474018
gene-GNLY	28	43	21	39	90	44	44	66	1.366053	2.133397	1.129993	1.989033	4.68051	2.354046	2.454869	3.543223
gene-ATP8A1	2179	1647	1828	1944	1944	2732	2369	2565	7.712713	5.332581	6.134348	6.391973	6.776618	9.414525	8.278128	8.555653
gene-PLEKHS1	369	351	197	284	214	573	704	507	3.633061	3.188272	1.86429	2.616901	2.091065	5.563316	6.900515	4.768763
Ovis_aries_newGene_265	57	92	81	100	286	93	153	92	0.868649	0.929675	0.973792	1.089181	3.205011	1.08933	1.642677	1.01913
gene-SLITRK2	119	128	116	187	211	168	204	291	0.444722	0.441949	0.425665	0.6612	0.803533	0.627765	0.756001	1.062232
gene-LOC101109728	220	217	188	251	356	238	268	477	0.973107	0.885475	0.799395	1.040536	1.560338	1.035715	1.179939	2.016087
gene-MTSS2	1734	1673	1662	2030	2574	1828	2040	2381	10.820779	9.616988	9.988695	11.861455	15.902059	11.178657	12.622559	14.179919
gene-SLC45A3	1241	861	1110	914	1347	1336	1275	1359	10.990839	7.046736	9.458502	7.588556	11.823277	11.648795	11.251919	11.43349
gene-SLC45A4	524	710	562	808	975	704	868	855	2.229543	2.76033	2.277172	3.22294	4.103631	2.944031	3.65634	3.436641
gene-TMEM120B	922	1028	812	957	1079	1203	1307	1038	5.80539	5.968634	4.914216	5.646826	6.727935	7.45466	8.17451	6.232443
gene-AEBP1	4272	5537	3963	6563	3665	2749	4301	4457	30.441984	36.392654	27.138998	43.805435	25.848104	19.263254	30.433561	30.273462
gene-ZNF827	395	317	687	571	696	656	716	775	3.052738	2.255501	2.803147	3.24818	3.076126	3.031186	4.370102	3.182981
gene-CCNL2	2430	2797	2498	2760	3199	2949	2862	3445	30.199005	32.442444	29.853681	32.184864	39.238252	35.894655	35.295011	40.698201
gene-ZFP1	502	503	401	479	638	587	598	616	2.39747	2.807968	1.993559	2.361016	3.155414	2.735418	3.134461	3.086254
gene-FAM20A	1438	1570	1190	979	1676	1483	1587	1790	7.235749	7.737088	5.877926	4.887617	8.777747	7.211527	8.34556	8.747603
Ovis_aries_newGene_3547	57	74	65	95	35	34	14	64	0.787749	0.955769	0.865164	1.24189	0.48273	0.463997	0.188379	0.854829
gene-C19H3orf49	38	20	29	28	63	55	51	41	0.286527	0.137971	0.213696	0.195334	0.480714	0.415379	0.388894	0.300127
gene-STARD9	1385	1736	1038	1527	1813	1684	1831	1728	2.739683	3.219098	2.033572	2.833012	3.535139	3.252149	3.646558	3.33176
gene-BBS1	959	800	734	931	990	1156	1037	1138	4.793088	3.685762	3.520891	4.358652	4.892422	5.679317	5.145779	5.422907
Ovis_aries_newGene_2003	818	982	714	894	762	505	211	653	1.432294	1.557745	1.201006	1.400921	1.241798	0.86408	1.277176	1.022414
gene-WDR90	587	657	546	638	803	644	736	924	2.833167	2.918031	2.517213	2.860385	3.817797	3.055718	3.516133	4.235655
gene-GALNT6	431	444	243	187	174	176	254	187	3.337781	3.156215	1.811471	0.523449	1.336239	1.336867	1.956977	0.532995
gene-CREBZF	3020	2844	2915	2927	3921	3334	3276	3549	13.645687	11.971781	12.99171	12.424875	17.804473	14.831941	14.712513	15.241633
gene-ALDH1A1	3072	3466	1942	2350	1354	1907	2561	2043	43.362808	45.121964	26.332092	31.06432	18.917543	26.46769	35.889587	27.477795
gene-HSF5	76	86	58	62	135	112	94	114	0.54841	0.568179	0.397094	0.415984	0.958947	0.790412	0.672341	0.781262
gene-KIF7	1125	1104	1129	1064	1243	1611	1211	1403	4.911681	4.511437	5.054138	4.354217	5.459004	7.051485	5.441214	5.886802
Ovis_aries_newGene_3564	58	38	28	52	119	93	65	50	0.555851	0.335276	0.250764	0.547222	1.123246	0.871393	0.618328	0.451418
gene-GLYATL2	15099	14114	13337	11412	4388	8779	12039	11657	345.373932	297.733856	293.16861	244.467697	99.326157	197.508774	273.405823	254.145889
gene-COL6A6	69	66	168	180	34	28	59	106	0.230063	0.204882	0.544235	0.568939	0.112236	0.090037	0.195045	0.340018
Ovis_aries_newGene_3281	28	33	49	21	51	41	74	78	0.576598	0.620529	1.114334	0.497898	1.384477	0.849976	1.664288	1.661544
gene-LOC101122817	59	29	47	59	79	83	72	107	1.648899	0.735671	1.268168	1.5461	2.190378	2.293647	2.007371	2.874417
gene-ECI2	2295	3031	1798	2280	4241	2674	2838	2522	47.577247	58.386732	35.700014	43.341529	87.628152	53.528852	58.742675	48.870144
Ovis_aries_newGene_5180	22	12	27	41	46	20	62	96	0.589673	0.287254	0.695071	1.038704	1.224434	0.511041	1.658603	2.48846
gene-LOC101117934	1058	1612	876	1073	1184	1793	1444	1584	8.009844	11.052139	6.572587	8.031911	9.458295	13.05298	10.040913	11.534959
gene-HNMT	706	970	570	710	445	488	629	619	7.163781	8.619099	5.729588	6.732004	4.624377	4.697033	6.280463	5.986117
gene-EXOC3L4	32	68	62	72	107	89	88	106	0.197991	0.446285	0.419976	0.510767	0.748104	0.563213	0.617224	0.737646
Ovis_aries_newGene_4906	201	158	167	133	381	219	225	211	1.035314	0.752762	0.827049	0.64051	1.949696	1.110147	1.150283	1.03951
gene-LOC101116336	1950	3459	3048	5501	5817	4739	4599	4481	28.705949	46.962003	43.112469	75.860682	84.788874	68.630697	67.232214	62.89217
gene-DCLK1	1522	1691	1258	2342	1034	957	1175	1747	6.27416	6.371421	5.069286	8.833244	4.184341	3.904458	4.794666	6.786285
gene-SPARC	26340	37875	27386	49899	28924	21940	26011	28642	358.053799	474.964925	357.60749	636.348817	388.984624	294.523167	350.930098	371.742057
gene-LOC101109907	741	1653	574	1133	830	477	543	786	5.591986	11.50071	4.16236	8.003542	6.197859	3.53772	4.064156	5.654817
gene-LOC101110417	144	192	100	161	318	212	161	248	7.129975	8.785707	4.751206	7.492939	15.677051	10.371164	7.944445	11.755534
Ovis_aries_newGene_4294	138	120	204	171	267	255	165	310	0.85385	0.685929	1.230025	0.991996	1.709793	1.596745	1.018783	1.852656
gene-ACTC1	63	70	110	172	55	84	41	23	1.315776	1.34745	2.232145	3.400195	1.131845	1.743926	0.847267	0.459376
Ovis_aries_newGene_6503	473	884	594	731	492	619	363	375	3.665639	7.094874	4.739424	5.387502	3.78701	5.238169	2.946501	2.750592
gene-RHBDD3	295	185	262	198	322	319	331	417	4.239763	2.691434	3.677688	2.755516	4.573322	4.526148	4.588584	5.641784
gene-LOC101118606	452	628	467	292	242	307	307	384	16.449218	21.572076	15.963643	9.946654	9.296221	10.904217	10.811524	13.521272
Ovis_aries_newGene_444	933	763	663	600	1163	950	804	981	3.360634	2.759729	2.366601	2.226764	4.203322	3.811368	3.177419	3.137506
gene-SERPINF1	1784	2706	1945	3546	1973	1441	1645	2240	36.918296	51.626178	38.588451	68.744072	40.44612	29.380158	33.800398	44.161991
Ovis_aries_newGene_3849	183	181	193	240	424	359	177	283	16.554658	13.454768	14.613758	20.037494	33.831012	27.913791	15.665076	24.003313
Ovis_aries_newGene_6123	196	91	34	121	38	88	47	22	2.036852	0.796048	0.302603	1.099525	0.34388	0.809071	0.436367	0.195158
gene-DIO1	354	306	290	299	203	170	288	85	5.915493	4.715234	4.658373	4.678574	3.351511	2.789324	4.784441	1.346509
gene-YPEL1	765	1065	603	783	1315	734	955	1351	2.987067	6.059478	2.446075	3.163709	6.41613	2.346746	4.648706	4.698796
gene-LOC101120599	456	200	282	75	246	688	519	546	7.126937	2.877926	4.224099	1.092713	3.802688	10.566822	8.047525	8.125412
gene-GPX3	1772	2512	1810	2325	1357	1445	1866	1941	33.265526	43.494343	32.650318	40.875618	25.201836	26.679245	34.786198	34.72332
gene-ACTA2	5719	8298	6995	9726	5197	5430	6453	6845	124.032333	165.99762	145.801315	197.581238	111.559547	115.831573	138.971405	141.519989
gene-RARRES1	115	226	85	121	100	36	51	100	3.158658	5.731839	2.224926	3.10141	2.699447	0.973216	1.378402	2.601758
gene-MSANTD2	1056	964	1011	1012	1210	1218	1197	1283	6.403506	6.324627	6.477513	5.964642	7.695596	7.150301	8.003741	7.334674
gene-LMCD1	1580	2073	1659	1890	1544	1340	1409	1600	27.349096	33.092056	27.598927	30.646461	26.44445	22.820084	24.221968	26.404211
Ovis_aries_newGene_1205	382	292	297	260	451	494	313	496	2.328431	1.640976	1.638178	1.472409	2.688019	2.941026	1.841817	2.848331
gene-LOC105616742	23641	12624	18786	19734	22802	27045	23022	26240	81.009273	39.881757	61.831187	63.293901	77.319502	91.101671	78.302472	85.639751
gene-SLC35G1	2350	2199	2702	2729	2080	2084	2057	1954	19.927468	17.198834	22.015605	21.674367	17.453142	17.382066	17.316659	15.795932
gene-KLHL17	295	289	294	309	419	382	364	430	3.098381	2.847014	2.993606	3.028897	4.365543	3.955079	3.799653	4.299283
gene-ATG9B	2997	2441	3299	3511	3659	4847	2911	4509	23.544098	17.68219	24.906803	25.833332	28.454647	37.460403	22.707384	33.771267
gene-LDHB	7857	9389	8356	8425	6898	7160	7533	6592	176.675888	194.72934	180.570389	177.434753	153.533142	158.372238	168.195633	141.304398
gene-LOC101112469	322	280	297	310	255	2393	244	204	1.759436	1.4129	1.559418	1.58669	1.378084	12.880569	1.321726	1.061193
gene-SOX13	1212	1361	1475	1413	1434	1708	1580	1905	8.334872	8.633165	9.748502	9.097503	9.757743	11.556252	10.792267	12.491853
gene-ZNF12	1199	1005	926	1130	1297	1209	1416	1330	5.82022	4.590759	4.338546	5.110525	6.234745	5.678655	6.939669	6.228361
gene-TTN	119	57	87	21	28	24	56	22	0.032396	0.014234	0.022821	0.005359	0.009971	0.006333	0.015	0.0056
gene-TMEM52	62	51	57	55	35	9	33	41	1.214023	0.884279	1.106208	0.964411	0.682851	0.163287	0.651588	0.74477
Ovis_aries_newGene_1427	823	354	502	420	178	325	251	514	3.135379	1.244891	1.787608	1.557193	0.65127	1.311829	0.921103	1.817394
gene-CPSF6	7266	6023	6577	6683	8108	7923	7590	8305	20.156688	16.563037	18.577107	17.324352	23.14254	22.066633	20.975843	21.850076
gene-CEP72	531	409	393	338	517	576	502	671	4.431257	2.589358	3.093284	2.908581	4.259441	4.484299	4.26034	4.945785
Ovis_aries_newGene_6456	118	74	87	116	125	178	147	177	0.612128	0.3571	0.432727	0.634448	0.66727	0.874593	0.791788	0.882408
gene-TCN2	897	973	659	1394	669	613	597	926	13.693893	13.685392	9.650418	19.903267	10.085259	9.183242	9.028827	13.517106
gene-TTLL5	1036	1069	1200	1404	753	1008	997	917	6.42973	5.735942	7.197008	7.706958	4.36045	6.052575	5.943611	5.430687
Ovis_aries_newGene_2032	102	160	71	51	88	41	21	34	1.45802	2.111852	0.970525	0.67791	1.244665	0.569927	0.286985	0.45236
gene-FBN3	253	235	134	205	459	276	226	316	0.771519	0.663413	0.392045	0.586147	1.38862	0.834461	0.683663	0.992565
gene-SFRP4	28	41	65	48	30	13	35	10	0.484134	0.66216	1.085911	0.787454	0.510345	0.220067	0.609737	0.166894
gene-REXO2	1512	1661	1836	1929	1331	1396	1481	1477	42.200188	42.754513	49.262112	50.432903	36.771282	38.330631	41.044388	39.288719
gene-P4HA2	989	1299	1066	1886	1071	706	877	1151	12.603621	15.455147	13.21512	22.824304	13.488475	8.649988	10.88259	14.253943
gene-LOC121818183	2846	2281	2088	2012	2948	2948	3986	2172	151.850327	112.20887	107.025185	100.542786	155.686874	154.714401	211.146774	110.425415
gene-RNPC3	1154	823	1018	988	1368	1209	1083	1398	4.765766	3.18902	4.103213	3.842659	5.545277	4.942365	4.436137	5.253731
gene-CLDN16	79	73	84	57	117	106	132	107	0.492079	0.41956	0.500174	0.332159	0.721159	0.647737	0.81117	0.634036
gene-FKBP10	1184	1944	1242	2340	1276	873	1239	1457	13.154358	19.912987	13.259526	24.350008	14.03005	9.532634	13.665237	15.428508
gene-LOC114109664	1239	1505	1253	1508	1223	1038	1093	1125	12.935483	14.496192	12.574806	14.754302	12.64011	10.660083	11.335308	11.200024
gene-NANS	829	935	869	1059	716	741	779	707	20.649515	21.481773	20.804888	24.728449	17.645678	18.157885	19.266813	16.799311
Ovis_aries_newGene_1689	54	184	381	129	52	162	65	26	0.391157	1.231686	2.664643	0.876232	0.368545	1.159339	0.467086	0.17955
gene-RNF152	2117	2204	1622	2315	1740	1714	1656	1575	7.525077	7.228173	5.542054	7.701432	6.125823	5.995393	5.83687	5.359979
gene-LAMA1	91	107	84	19	63	12	31	24	0.278673	0.301981	0.246909	0.052975	0.191112	0.036246	0.094771	0.068272
gene-RSKR	436	440	422	405	710	551	480	501	4.326993	4.026983	4.02703	3.758332	6.976971	5.381658	4.726246	4.734361
gene-SLC12A9	489	554	467	580	659	622	605	748	4.316653	4.523237	3.981443	4.805584	5.760454	5.419307	5.315798	6.309164
gene-LOC101114011	1246	1038	611	343	51	151	856	47	66.948364	51.420113	31.52404	17.226116	2.667793	7.946372	45.657722	2.380035
gene-SLC8A1	860	876	843	910	689	584	827	642	4.119403	3.883604	3.891889	4.086332	3.274448	2.764761	3.93713	2.967389
gene-LOC101106143	99	113	146	185	93	81	74	87	2.552126	2.688451	3.63797	4.486196	2.365294	2.046853	1.906214	2.137704
gene-DUSP22	657	662	664	726	788	781	804	990	5.673044	5.352809	5.595293	5.793217	6.752969	6.587001	6.913467	8.08322
Ovis_aries_newGene_2208	77	34	80	29	33	35	28	11	0.650016	0.266237	0.65441	0.230932	0.275935	0.289492	0.23245	0.082417
gene-LOC105607154	993	847	630	1028	846	1230	1455	1114	23.254623	18.278559	14.163726	22.546139	19.606604	28.321426	33.814636	24.864449
gene-PRSS23	1524	1793	1653	1574	1400	1195	1405	1414	27.367939	29.684559	28.524355	26.468058	24.879051	21.102518	25.046085	24.197363
gene-ALDH18A1	2098	2504	2210	2885	2002	2080	1756	2094	18.329576	20.170667	18.540715	23.603521	17.303945	17.873626	15.220645	17.43448
Ovis_aries_newGene_4969	380	438	277	396	472	429	470	636	1.71813	1.872008	1.071929	1.672654	1.992948	2.296506	1.891541	2.426427
gene-LOC101104401	51	81	22	61	36	26	21	29	1.634327	2.420269	0.673389	1.829194	1.128859	0.804296	0.64883	0.888073
gene-SRSF5	2597	2348	2482	2859	3060	3151	2586	3680	48.970591	40.65067	45.280815	50.654236	57.084226	58.575662	48.661154	65.948045
gene-KIF12	27	99	22	37	65	101	90	88	0.349079	1.182564	0.271512	0.451952	0.842433	1.306945	1.238849	1.073083
gene-PGAM1	4890	6230	5817	6668	3957	4241	4798	5948	84.209419	98.944199	96.273636	107.55883	67.436607	71.844124	82.034851	97.64315
Ovis_aries_newGene_6865	162	104	114	107	175	149	237	195	1.031501	0.57875	0.736025	0.649874	1.132803	0.885237	1.585161	1.192964
gene-HIBCH	921	1107	1035	1121	873	884	751	867	18.543827	20.655154	19.999315	21.189858	17.380177	17.614842	14.994641	16.663364
gene-PLIN4	2029	2406	2708	3087	4108	2505	3061	3247	13.374387	14.627807	17.15843	19.060017	26.804958	16.241943	20.033276	20.402969
gene-ALS2CL	582	761	740	870	989	772	810	1239	3.4854	4.157564	4.222451	4.99359	6.085616	4.514977	4.854559	7.243495
gene-IQGAP2	1759	1921	1470	1592	1166	1287	1529	1496	8.942281	9.005239	7.178609	7.579215	5.717329	6.432114	7.713975	7.122805
gene-K33	94365	85766	131709	147781	78729	102751	73230	93702	1656.319946	1388.36377	2221.685791	2429.411621	1367.716797	1773.952271	1276.223022	1567.723511
gene-OAT	9957	11742	10850	13770	9871	9386	9568	9220	122.820484	133.568183	128.25658	159.100702	120.575838	113.918896	117.282055	108.478132
gene-LIN7A	42	40	39	56	98	69	44	89	0.197334	0.172682	0.177743	0.248656	0.45862	0.319	0.206113	0.401919
gene-PSAPL1	2278	3527	2845	4164	5465	3389	3468	4267	15.731546	22.470999	18.882904	26.941923	37.36504	23.02405	23.782698	28.095154
gene-LOC101115597	491	261	488	446	363	856	738	583	17.506742	8.573476	16.691401	14.882428	12.809502	30.019909	26.102819	19.802149
gene-GNE	1669	1750	1027	1420	715	989	1377	1237	8.521385	8.242106	5.025884	6.77696	3.603662	4.954411	6.963201	6.007662
gene-GNAZ	234	378	300	268	368	438	335	466	2.380412	3.553843	2.939655	2.553179	3.716143	4.392381	3.392248	4.528235
gene-IGSF3	951	738	1183	885	608	672	787	805	3.758832	2.705731	4.513647	3.266274	2.363369	2.593035	3.064474	3.064553
Ovis_aries_newGene_2102	66	61	74	78	150	85	116	94	0.866355	0.684926	1.237351	0.957543	2.293136	1.053332	1.470581	1.319155
gene-KRT6A	17814	21553	17506	30600	17583	18371	12712	17595	241.583389	269.568115	228.148819	388.665955	236.010361	245.055527	171.160706	227.442123
Ovis_aries_newGene_1328	97	145	164	163	90	88	76	107	1.543621	1.916823	2.633062	2.559521	1.38831	1.388465	1.179074	1.571692
gene-ANKRD42	1068	995	1074	960	1318	1183	1129	1338	2.413435	2.050354	2.347329	2.07683	2.93328	2.61988	2.551449	2.917301
gene-AZGP1	53	145	115	205	333	158	147	272	1.292589	3.300915	2.7299	4.756444	8.174308	3.854717	3.605181	6.415784
gene-EPPK1	5343	6171	4886	4721	6953	5791	5429	7185	7.445742	7.931533	6.543844	6.161824	9.589492	7.937284	7.511711	9.543924
gene-PPFIA4	49	65	45	75	67	100	104	105	0.181189	0.295364	0.198979	0.341635	0.252366	0.460496	0.470586	0.465013
gene-LOC101103279	1106	1387	1261	1125	957	1089	1001	896	8.588634	9.929464	9.408909	8.17581	7.351096	8.316994	7.718144	6.629336
gene-BHLHA15	104	94	109	99	44	77	67	65	0.997494	0.825795	1.004275	0.883609	0.416427	0.726817	0.637288	0.59555
gene-LOC101121777	753	571	610	588	842	581	905	988	9.68186	6.774379	7.533716	7.07941	10.717869	7.354987	11.563767	12.12166
gene-LOC121818042	127	62	87	42	76	97	176	271	5.761213	2.589036	3.8045	1.791403	3.416685	4.347472	7.95778	11.781397
gene-IMPDH1	2183	2179	2645	2593	1804	2151	2012	1943	25.252237	23.236217	29.401863	28.087849	20.628244	24.466158	22.42951	21.413845
gene-RWDD2B	1010	1252	821	912	701	764	791	893	12.905738	14.754915	10.079531	10.910483	8.863551	9.596744	10.028717	10.879716
gene-SUN1	5212	5610	5642	6041	6031	6585	6340	7586	19.066667	18.919924	21.461093	22.569725	24.270624	22.11179	25.788973	25.100739
gene-EXOG	2730	1866	2138	2544	2915	3029	2544	3007	6.809923	4.292314	5.124815	5.942316	7.195235	7.430364	6.300822	7.150034
gene-GHSR	31	25	43	23	66	42	55	48	0.356511	0.158195	0.296592	0.215528	0.467561	0.463879	0.407907	0.456565
Ovis_aries_newGene_3122	61	187	213	100	199	297	244	196	0.410736	1.082396	1.3104	0.671552	1.255168	1.831679	1.539011	1.23779
gene-PTPRR	85	308	75	151	121	73	67	54	0.769745	2.572556	0.652996	1.27551	1.083988	0.688802	0.598828	0.465056
gene-IRX4	650	726	641	807	935	771	793	998	6.367144	6.557485	6.034797	7.403039	9.066561	7.425541	7.709378	9.31668
gene-LOC105610309	836	699	929	737	1198	1049	787	1063	7.628023	5.697442	8.143909	6.236044	10.698422	9.367047	7.080411	9.111053
gene-ANKZF1	571	584	580	595	762	637	676	814	6.225464	5.865577	6.081969	6.070817	8.215984	6.827533	7.316394	8.451881
gene-FLG2	7916	10517	8222	6849	14582	7354	10216	11069	27.752487	34.002411	27.700964	22.486528	50.596706	25.358091	35.560532	36.989811
gene-A1BG	19	29	16	20	33	38	36	37	0.313065	0.448065	0.254549	0.309339	0.554634	0.642007	0.615487	0.60454
Ovis_aries_newGene_3359	58	36	24	49	78	55	90	64	0.764296	0.394998	0.332703	0.486818	0.886295	0.665003	1.191322	0.991654
gene-CD44	6769	8413	7266	7096	5710	6034	6541	6474	87.049546	104.333879	88.358603	86.110596	75.64252	75.028088	84.384259	79.564518
gene-BGN	9185	9662	8551	13411	7589	7852	7759	9377	126.081018	122.318998	112.802919	172.391633	103.117897	106.003957	105.759409	122.671847
gene-BPIFB2	313	229	66	97	70	142	84	27	5.314491	3.585417	1.06769	1.531678	1.167166	2.369794	1.405381	0.435336
Ovis_aries_newGene_1732	121	232	130	118	208	314	185	206	0.939722	1.663314	0.939165	0.819835	1.56249	2.52363	1.340491	1.456709
gene-GFPT1	3640	3730	3360	3795	2683	2439	3458	3346	12.65361	11.958112	11.225127	12.356773	9.229779	8.340427	11.937047	11.087001
gene-NEURL4	1314	1455	1390	1448	1665	1561	1621	1710	7.650157	7.812064	7.624891	7.72033	9.614684	8.794791	9.287902	9.600871
gene-LRRN3	34	93	54	47	48	28	25	20	0.291545	0.749139	0.448344	0.385788	0.411457	0.239085	0.212165	0.161105
gene-LOC101107315	643	685	724	461	801	846	739	807	10.16669	9.939615	11.11909	6.785923	12.555915	13.171885	11.680067	12.198011
gene-CASQ2	256	289	242	144	177	104	136	181	2.892843	3.011498	2.626657	1.523953	1.976925	1.148062	1.522003	1.945849
gene-JCHAIN	194	383	154	603	305	127	149	144	4.701946	8.564981	3.591141	13.714104	7.326056	3.021734	3.573418	3.329435
gene-OLFML1	1053	1636	941	1215	819	687	1015	1148	9.632033	13.803748	8.270521	10.41399	7.419361	6.177017	9.224097	10.014028
gene-CCDC17	101	111	78	138	167	123	150	217	1.207016	1.232532	0.894232	1.544262	1.989174	1.449707	1.791878	2.502923
gene-KRT18	920	940	892	908	361	574	894	808	19.175905	18.07464	17.874245	17.7286	7.437826	11.771027	18.500353	16.046148
Ovis_aries_newGene_5883	79	129	89	132	272	133	95	207	0.575943	1.076512	0.56489	0.922999	1.706125	1.013524	0.556425	1.448044
gene-MBOAT2	6485	7246	8634	10528	11358	9728	8600	11372	24.481182	25.230219	31.324211	37.226597	42.443943	36.126053	32.238907	40.925694
gene-FAM107B	6148	4533	6875	7741	4293	4796	4713	5975	55.664874	37.828438	59.745719	65.603786	38.45115	42.699062	42.34472	51.500829
Ovis_aries_newGene_5167	7598	3686	5317	6267	9669	5940	7015	8489	37.11413	16.097014	24.83835	28.572525	46.696956	28.696156	33.937402	39.643721
gene-ZNF354A	516	493	478	503	719	618	531	645	5.365053	4.689617	4.788828	4.83554	7.457551	6.26157	5.458738	6.312164
Ovis_aries_newGene_6888	80	48	55	61	48	19	48	13	1.18104	0.629814	0.775824	0.835381	0.714049	0.258786	0.704076	0.172428
gene-ANKRD9	385	440	512	539	340	354	384	324	8.261173	8.738324	10.595993	10.851074	7.220987	7.510471	8.223124	6.638117
gene-MRC2	3205	2927	2691	4446	2403	2293	2900	2890	15.551425	13.094797	12.546159	20.205853	11.537094	10.941891	13.968886	13.365907
gene-SMUG1	1549	1465	1326	1374	1742	1679	1541	1796	11.60762	10.730491	9.889009	8.937957	14.122941	12.24899	12.377787	13.249115
gene-LOC114114873	612	547	407	449	359	419	219	421	12.835156	10.586287	8.19584	8.818974	7.456214	8.643125	4.559565	8.411058
gene-ARSB	1439	1550	1034	1239	908	846	989	1354	10.097237	10.028531	6.973228	8.142461	6.308173	5.836872	6.887299	9.056774
gene-ACTN3	204	896	124	182	108	197	190	179	2.070866	8.437384	1.202909	1.715447	1.089974	1.971915	1.922697	1.734919
gene-SRCIN1	672	430	524	584	719	734	700	698	3.219037	2.247999	2.394397	2.642975	3.724776	3.388735	3.371299	3.121788
Ovis_aries_newGene_5276	310	223	267	239	190	170	195	171	2.416389	1.574015	1.868396	1.675997	1.354318	1.354134	1.582628	1.312502
gene-SUCNR1	53	79	38	38	30	13	33	38	0.452164	0.623669	0.312162	0.299395	0.25156	0.109412	0.280866	0.307166
gene-ANXA6	1503	2365	1500	2248	1443	1228	1540	1764	17.741886	25.826471	17.049398	24.918163	16.825564	14.323267	18.093277	19.897792
gene-LOC101114750	182	253	255	237	207	112	96	182	7.172293	9.224172	9.67412	8.761341	8.088629	4.326847	3.742356	6.834636
gene-IGFBP4	1693	3286	2441	3827	2117	1728	2228	2368	63.941349	114.461464	88.60218	135.37355	79.108704	64.165329	83.54863	85.219231
Ovis_aries_newGene_1665	103	107	229	141	107	75	61	104	1.525005	1.471982	3.283062	1.965353	1.574295	1.088388	0.895324	1.475077
gene-LOC114118047	75	37	36	31	115	88	67	50	0.547714	0.245872	0.250199	0.207207	0.831823	0.631463	0.482489	0.344553
gene-SNX29	1293	1188	1047	1130	1208	1552	1423	1431	4.870734	4.125602	3.79199	3.971767	4.509621	5.743393	5.325955	5.132362
Ovis_aries_newGene_3120	906	598	792	542	291	606	554	549	3.355332	1.916094	2.587895	1.807756	1.074241	2.886753	1.990379	1.908591
gene-GNMT	1345	1539	1291	1721	1295	1030	1333	1108	33.206192	35.041885	30.629112	39.799206	31.660273	25.006954	32.678314	26.071033
gene-CBX7	635	697	557	506	747	675	863	707	2.772941	2.814144	2.334293	2.061291	3.223818	2.899962	3.728796	2.945754
gene-ZBTB25	165	128	181	147	204	237	200	257	1.14214	0.739975	0.591425	1.026995	0.85617	1.031886	0.894028	0.880123
gene-SAMD8	1048	869	1226	1028	804	950	785	750	5.317228	4.066326	5.981403	4.890422	4.036725	4.743515	3.95551	3.628527
gene-TSPYL5	314	437	330	329	373	415	484	604	3.025815	3.888547	3.048218	2.964339	3.590706	3.928235	4.637833	5.563668
Ovis_aries_newGene_1927	219	201	183	175	257	280	307	239	2.182741	2.046465	1.848651	1.306762	2.60244	2.846593	3.10584	1.922022
gene-RCN1	2314	4198	2569	4279	2679	1949	2605	2901	28.702345	48.012524	30.622301	49.707005	32.877728	23.771078	32.075634	34.288647
gene-LYRM7	480	571	389	477	811	704	644	410	1.338107	1.469719	1.044146	1.246197	2.240933	1.931653	1.783798	1.089756
gene-NPY1R	35	62	83	57	80	125	75	107	0.321615	0.536388	0.732658	0.4668	0.760701	1.157229	0.619628	0.943473
gene-LOC100526782	91551	56859	105754	98829	65003	72266	67056	69080	1722.31311	986.495911	1911.953247	1741.314453	1210.34082	1337.204346	1252.522827	1238.756348
gene-ELF3	102	97	63	75	108	141	144	121	1.600687	1.395224	0.940323	1.093369	1.675298	2.173706	2.249746	1.815027
Ovis_aries_newGene_4395	659	451	441	696	684	831	694	733	2.056378	1.725267	1.286661	2.34792	1.995195	2.823851	2.253555	2.339038
gene-GRB7	527	487	549	413	567	663	595	687	7.06296	6.028027	7.101806	5.186402	7.550634	8.760802	7.960998	8.873918
gene-MME	384	591	412	1083	598	302	332	322	3.144768	4.53493	3.268229	8.464436	4.813897	2.478538	2.71763	2.594839
gene-OTOGL	23	32	25	43	81	48	44	39	0.077927	0.102816	0.084	0.139993	0.280368	0.163639	0.153606	0.13031
gene-C2CD2L	1194	1555	1506	1134	1526	1719	1531	1673	10.297601	12.366591	12.485104	9.152411	13.026286	14.582917	13.108843	13.755276
gene-PNISR	2874	2728	2446	2637	3402	3123	2695	3409	31.833702	27.864791	25.751468	27.321672	37.048111	33.550778	28.998379	35.625258
gene-LARGE2	518	582	475	733	770	686	704	732	5.499768	5.723248	4.8694	7.350935	8.143303	7.192425	7.461635	7.47906
gene-IFT140	753	683	792	746	847	950	892	929	4.421209	3.686143	4.446205	4.080918	4.911367	5.472736	5.172776	5.179381
gene-FNBP4	2024	1853	1999	1909	2307	2374	2083	2363	14.556578	12.290254	13.817132	12.857707	16.423838	16.791767	14.871778	16.197365
gene-LOC101118004	13433	23310	13921	12162	7921	6825	13304	15955	785.307678	1256.793579	782.063538	665.867676	458.299957	392.456207	772.227539	889.085449
gene-ASIP	3658	3434	2903	3216	2803	2726	1560	3096	135.920084	117.68022	103.678107	111.948066	102.925389	98.94015	57.023449	109.246681
gene-CYP2D6	87	127	43	83	203	149	162	68	1.53579	2.072779	0.730867	1.373802	3.547737	2.582243	2.834603	1.140482
gene-PPME1	1616	1856	2111	1969	1452	1678	1561	1570	20.707599	22.02559	25.616053	24.228858	18.824831	21.168911	19.874872	19.248057
gene-PLAC8L1	525	543	423	472	513	734	591	658	1.427555	1.362393	1.104711	1.202523	1.381357	1.965346	1.598048	1.706531
Ovis_aries_newGene_6264	28	35	32	40	52	36	73	62	0.757451	0.864637	0.819559	1.022901	1.369468	0.856306	2.010681	1.544643
gene-NTM	15	31	10	43	51	22	58	59	0.12786	0.260611	0.07957	0.373893	0.492903	0.195392	0.55087	0.546569
gene-FKBP11	504	537	471	617	419	338	435	442	20.144333	19.807539	18.08531	23.129168	16.581264	13.287227	17.268219	16.865229
Ovis_aries_newGene_1391	45	84	39	67	22	29	33	50	1.017107	1.706596	0.839787	1.476866	0.535186	0.624467	0.702508	1.054838
gene-SERPINA1	985	1370	1267	1080	1860	1737	913	1577	20.202613	26.940317	24.969685	20.744953	37.754201	35.041662	18.604171	30.825419
gene-LOC105602107	127	105	30	22	51	10	35	30	1.054114	0.802548	0.239867	0.164701	0.414015	0.078607	0.282171	0.236432
gene-ZSCAN25	1973	1463	1908	1782	2157	2246	2089	2110	5.644021	3.860375	5.232733	4.778569	6.095553	6.340995	5.957627	5.757401
gene-LOC105605201	176	7	220	414	9	17	118	104	3.72884	0.136049	4.471633	8.228414	0.184679	0.342066	2.484919	2.100298
gene-FAR2	7691	7739	6610	11908	11984	10746	8986	11030	63.064999	58.518448	52.081058	91.445233	97.267334	86.666801	73.152498	86.203029
Ovis_aries_newGene_730	73	63	86	53	158	53	178	89	0.609503	0.510557	0.713196	0.406954	1.391685	0.504843	1.508021	0.721463
gene-FARSB	2826	3499	3132	3007	2582	2732	2670	2597	42.26395	48.263084	45.049894	42.113819	38.222469	40.187786	39.641167	37.021023
gene-LOC101103096	298	266	251	295	356	362	332	425	2.415819	1.905618	1.832572	2.677294	2.723538	2.831212	2.876694	3.562309
gene-EFCAB9	55	47	61	80	97	83	112	87	0.384554	0.300587	0.410456	0.52094	0.668976	0.573042	0.77593	0.578604
gene-HAUS5	1143	1383	1115	1131	1769	1180	1333	1499	11.339998	12.646405	10.628717	10.502899	17.368944	11.505842	13.123306	14.172595
gene-COL3A1	47626	82025	39205	95752	57175	27472	51634	46727	255.238663	405.423004	201.917297	480.62323	303.28009	144.81459	274.753296	238.703995
gene-LOC106991767	39	26	58	19	69	80	62	42	2.090284	1.251976	2.942761	0.928146	3.651873	4.170135	3.284276	2.133673
gene-PCDH17	43	53	31	66	37	9	39	8	0.126439	0.1422	0.086239	0.180719	0.106309	0.026112	0.11266	0.021591
gene-C12H1orf21	1488	1787	1511	1620	1359	1217	1337	1464	29.004089	32.136929	28.305038	29.555459	26.221001	23.307204	25.844139	27.196215
gene-COL6A5	53	193	39	192	23	16	63	103	0.184102	0.593418	0.122631	0.628471	0.074558	0.050039	0.205894	0.353721
gene-TRIP10	1190	1323	1201	1206	1410	1327	1518	1503	17.004056	17.28664	16.526271	15.963082	19.931888	18.767275	21.517659	20.546569
gene-METTL7A	758	507	345	353	1356	374	1085	448	11.554823	7.133102	5.052766	5.037999	20.470694	5.599617	16.429708	6.504571
gene-LOC114110150	26	18	34	43	57	49	40	59	1.347938	0.847616	1.728325	2.131208	2.980134	2.522674	2.098871	2.975816
gene-ASPG	92	100	129	109	164	132	180	153	1.328979	1.314593	1.783563	1.450838	2.348746	1.869875	2.571898	2.105831
gene-CYB561	2208	2193	1863	1821	1557	1707	1824	1663	26.20394	22.935021	20.073226	19.785744	19.016761	20.670829	21.869238	19.375355
Ovis_aries_newGene_5902	1347	317	527	612	467	431	302	536	3.538249	0.957436	1.278197	1.562359	1.217293	1.065121	0.814423	1.411741
gene-GLCE	1880	2539	2951	2031	1789	1714	2034	2077	10.567672	13.156613	15.890945	10.728711	9.920598	9.443624	11.314922	11.093603
gene-LOC114112048	463	438	444	704	295	410	384	416	6.038611	5.263923	5.560346	8.595157	3.805656	5.249692	4.974403	5.173523
gene-LOC443220	21	22	85	118	37	26	20	34	0.204645	0.21336	0.885769	1.08864	0.353978	0.243955	0.187776	0.310957
gene-DCAF16	1379	1228	1134	1332	1499	1317	1668	1567	10.947936	9.259752	8.744462	9.931841	11.79265	10.33753	13.190076	11.910952
gene-CNKSR1	329	311	386	383	440	412	452	528	3.74701	3.267346	4.221457	4.088448	5.015173	4.83	5.126323	5.868261
gene-FBXL21P	15	58	22	16	66	51	85	18	0.060985	0.243393	0.088299	0.066004	0.683191	0.339739	0.332566	0.107268
gene-PPP1R26	946	1060	1024	972	1169	1221	1185	1140	4.685455	4.950718	4.870252	4.495192	5.729755	6.085366	5.928393	5.498495
Ovis_aries_newGene_1350	1133	2020	1411	2191	1332	1085	1281	1512	45.358383	74.558876	54.286175	82.151398	52.776688	42.714031	50.893383	57.69001
gene-PCDHB7	25	44	31	40	50	46	62	65	0.151293	0.242684	0.17869	0.224142	0.295296	0.273173	0.369787	0.376319
gene-TGM5	961	1085	1058	1837	2014	1243	1501	1695	10.407228	10.839529	11.015822	18.63896	21.594282	13.245082	16.146566	17.50893
gene-LOC121819686	41	42	84	66	32	28	49	25	0.189645	0.18042	0.376875	0.287363	0.14714	0.126264	0.225927	0.108306
gene-ACOT9	866	1141	860	1063	778	801	765	857	15.133312	18.377378	14.43157	17.400599	13.451738	13.762239	13.271839	14.263001
gene-C1QTNF6	163	305	247	809	257	136	193	271	1.767615	3.061739	2.577762	8.245643	2.766698	1.448183	2.084383	2.804006
gene-SFI1	732	722	732	785	840	931	893	896	5.46022	4.969254	5.251597	5.490252	6.207666	6.831384	6.614924	6.372705
gene-DGKA	874	1043	1057	1369	970	780	905	799	9.731184	10.760435	11.329039	14.320254	10.747666	8.531057	9.959483	8.554152
gene-LOC101115927	558	807	446	511	355	384	558	412	4.721358	6.294198	3.621039	4.038705	2.963774	3.191823	4.675212	3.317048
gene-LOC121818481	645	533	502	413	367	383	186	506	17.914043	12.998746	13.05418	10.016917	10.224994	10.199666	4.90527	12.684525
gene-SPRED3	37	65	48	54	75	75	90	73	0.228205	0.465647	0.285344	0.313802	0.463277	0.612143	0.745901	0.432066
gene-AOAH	200	281	130	240	95	65	159	196	2.138001	2.716422	1.217782	2.324878	1.005994	0.668774	1.689649	2.010583
gene-KCNK10	53	50	71	66	45	38	36	29	0.457416	0.397272	0.592274	0.535224	0.38336	0.321984	0.30895	0.240878
Ovis_aries_newGene_6434	55	101	42	58	92	102	92	109	0.909078	1.681024	0.737085	1.058331	1.571714	1.58509	1.565903	1.714052
gene-CFAP157	120	86	88	150	159	160	157	186	0.695841	0.460396	0.487902	0.817067	0.918044	0.916681	0.905104	1.029081
gene-THBS2	3198	4749	2523	3781	2839	1732	2612	3576	16.552006	22.668295	12.548105	18.328623	14.541546	8.817513	13.422985	17.638409
gene-APCDD1L	1531	1339	1690	1791	1642	1853	2111	2026	9.273132	7.478044	9.838026	10.164427	9.843604	11.04152	12.698829	11.701818
gene-INPP1	559	752	494	547	515	353	403	520	10.259429	12.802915	8.93858	9.426528	9.414661	6.419946	7.311045	9.070807
gene-LOC101102059	47	30	17	14	49	28	83	43	0.308257	0.179873	0.106477	0.084292	0.314405	0.176565	0.539384	0.265732
gene-TRIM55	33	35	35	30	48	49	81	39	0.352985	0.343012	0.378336	0.306736	0.518754	0.526625	0.974373	0.414952
Ovis_aries_newGene_145	962	777	887	823	1009	992	1085	1082	3.202107	2.385018	2.836255	2.566478	3.327672	3.391798	3.71569	3.432652
gene-PRKCE	829	850	877	1045	1065	1070	1193	1001	3.971624	3.754521	4.038622	4.688917	5.052106	5.045324	5.677202	4.570165
gene-QRICH2	43	60	62	76	31	21	19	64	0.143456	0.18141	0.216207	0.236813	0.098168	0.065577	0.061844	0.198651
gene-LOC101121231	1040	936	946	905	1095	1076	1178	1212	9.730433	8.078945	8.504653	7.933258	10.146215	9.906229	10.943769	10.817291
Ovis_aries_newGene_66	185	156	161	311	117	137	172	96	3.310606	2.584886	2.77768	5.237726	2.070199	2.413082	3.058669	1.631491
gene-LOC105607811	177	159	141	199	236	223	203	283	3.803736	3.154728	2.98315	4.089773	5.048872	4.840482	4.503512	5.938768
gene-PFAS	956	738	804	953	1035	1109	979	1081	6.698451	4.762168	5.411627	6.247988	7.175382	7.634525	6.806486	7.215717
gene-HOMER2	801	1147	913	1081	909	793	680	778	12.379749	16.28432	13.413715	15.686188	13.770053	12.023476	10.284267	11.287719
gene-IGFBP6	1033	1291	1051	1112	813	670	985	1112	42.636417	49.144081	41.678783	42.960197	33.189201	27.197466	40.345501	43.716618
gene-GLB1	1355	2081	1407	1855	1401	1086	1416	1499	17.12644	24.266346	17.090498	21.962912	17.526588	13.499654	17.766079	18.058228
Ovis_aries_newGene_968	410	191	327	275	362	585	357	439	2.667629	1.148106	1.988432	1.505808	2.287635	3.481481	2.135423	2.578059
gene-PTGDR	81	106	52	84	141	99	115	131	0.687336	0.831737	0.419725	0.66982	1.187805	0.821458	0.967586	1.062546
gene-LOC100141295	138440	126813	179416	184379	120290	130285	140852	120265	1697.822754	1434.322876	2114.574707	2117.821777	1460.122559	1571.598877	1715.135864	1405.898193
gene-LOC101107831	87	123	60	58	42	54	67	14	2.09201	2.721006	1.385889	1.296314	0.992784	1.281924	1.625158	0.320292
gene-EPHB1	391	547	469	387	281	348	264	431	2.449863	3.15959	2.826373	2.272516	1.73848	2.142988	1.638894	2.571594
gene-SBK1	330	290	297	271	362	365	402	419	1.955389	1.581117	1.691442	1.499584	2.123731	2.124222	2.366709	2.372406
gene-DGKE	500	574	471	505	603	634	586	680	2.11624	2.222213	1.900533	1.983498	2.574489	2.605548	2.421442	2.716665
gene-GDF11	166	109	168	247	117	73	118	133	2.449727	1.479672	2.37751	3.403341	1.696436	1.057806	1.718928	1.86805
gene-CIDEA	369	505	494	594	680	579	617	587	11.654717	14.897418	15.085016	17.613314	21.190935	18.047141	19.416654	17.65272
gene-KRT13	102	217	88	149	57	66	17	143	1.785216	3.528033	1.487639	2.453374	0.981362	1.129452	0.294163	2.40106
gene-ABLIM1	6051	8897	5676	6179	8633	9133	7810	6680	24.010643	34.836188	21.732339	23.102647	36.956963	39.165677	33.251722	25.331988
gene-RIMKLB	891	667	814	798	926	1093	936	937	4.067251	2.795984	3.408389	2.757282	3.558556	4.426721	3.96846	3.507045
gene-LOC101104661	47	93	62	60	109	72	149	82	1.310242	2.397609	1.649944	1.571331	3.062653	2.009993	4.173632	2.182479
gene-SH2D5	71	38	35	43	73	145	65	46	0.571482	0.278787	0.264638	0.317331	0.577858	1.144987	0.512937	0.349743
gene-SLC25A37	3039	2684	3153	2576	3261	3269	3225	3744	21.957672	17.746774	21.96638	17.704507	23.042911	23.272126	23.009814	25.369377
gene-XRCC3	681	767	788	722	878	796	810	1111	5.807529	6.958942	7.933287	5.006166	6.483577	8.256953	8.535043	9.901572
gene-TRAK2	1623	1642	2169	2352	1663	1358	1258	1913	7.619976	7.110586	9.792391	10.347056	7.729927	6.274646	5.864203	8.56201
gene-HM13	1861	2154	1992	2444	1639	1570	1998	1859	34.072572	36.779359	35.459602	42.418817	30.116433	28.666832	36.823315	32.803561
gene-GLCCI1	1550	2295	2250	1691	2212	2818	2063	2292	9.69838	13.245837	13.531676	9.909922	13.704222	17.346186	12.822948	13.674185
gene-POLR3H	490	450	515	512	332	374	391	431	12.527841	10.729501	12.656728	12.242395	8.438962	9.493362	9.952767	10.507975
Ovis_aries_newGene_4659	17	13	17	66	43	39	73	67	0.224558	0.157844	0.218539	0.841272	0.576037	0.524795	0.989987	0.866122
gene-GLOD4	959	1044	976	949	1238	947	1295	1206	31.461662	31.590094	30.767881	29.150766	40.203396	30.558937	42.200272	37.72319
gene-HSPA8	43374	41652	49081	44590	37631	38220	40180	34809	561.992676	497.721588	611.147217	541.10791	482.583069	487.090607	516.914856	429.912903
gene-ANXA3	836	1297	866	1221	813	848	765	938	17.373491	24.844013	17.282661	23.754808	16.70578	17.328075	15.712824	18.581308
Ovis_aries_newGene_3037	50	87	78	94	42	39	69	40	0.960141	1.604363	1.463663	1.397988	0.726997	0.629338	1.354776	0.687361
gene-TTLL7	1586	1236	1570	1439	870	1725	855	838	6.178534	4.441144	5.876132	5.248698	3.355279	6.608494	3.307957	3.110841
gene-TH	93	62	55	41	102	69	76	177	1.565549	0.963985	0.887199	0.64019	1.695756	1.133879	1.272122	2.844591
gene-HSD11B1	1667	1347	1059	798	590	769	1203	967	33.397783	24.826385	20.565476	14.651272	11.862634	15.342856	23.830528	18.204517
gene-KCNJ8	105	188	141	152	185	261	212	175	1.819323	3.026149	2.35881	2.471504	3.191838	4.478076	3.676055	2.910103
gene-RSRP1	1980	2410	1988	1765	3057	2148	1847	2903	38.427006	43.633339	37.584441	31.924104	58.025739	40.901011	35.406797	52.494438
gene-SF3B5	956	1400	1120	1117	905	847	1041	964	45.504711	61.534932	51.287947	49.81717	42.676701	39.645695	49.230164	43.782857
gene-PHLPP1	3210	2738	2806	2883	2679	2314	2392	2459	17.050066	13.413843	14.326006	14.34411	14.0835	12.088136	12.617549	12.452515
gene-LOC101113728	8989	12801	8752	8964	7717	6680	8815	9119	160.05133	210.787308	149.838794	150.0347	135.949534	117.076634	155.563801	154.947874
gene-IGSF9B	133	85	405	107	115	109	93	85	0.201792	0.118386	0.628875	0.164082	0.17233	0.193032	0.158271	0.129002
gene-LOC101101863	2280	2403	2162	2168	2340	2617	2718	2686	14.86656	14.536652	13.695965	13.29385	15.236041	17.041447	17.804014	16.858408
gene-NAT9	563	699	500	621	711	656	706	828	6.00156	6.907211	5.108748	6.192918	7.49315	6.886851	7.461049	8.399957
gene-PAMR1	619	681	635	751	596	467	464	611	6.43765	6.527555	6.351134	7.314879	6.131811	4.767799	4.782319	6.052646
gene-LRRC9	44	44	33	38	72	47	59	69	0.184216	0.168668	0.130844	0.149177	0.301033	0.194698	0.244794	0.277476
gene-CHD1L	644	722	612	604	786	789	695	838	5.997562	6.313277	5.574479	5.264599	7.259732	7.306954	6.401809	7.532291
gene-NKTR	3117	3329	3138	3116	4014	3427	3507	3647	13.638527	12.783711	12.818432	12.400958	17.274536	14.786411	15.086811	14.895778
gene-LOC101106625	3329	5130	4223	4190	3466	3021	3671	3857	31.29873	44.469629	37.955364	36.757311	32.118343	27.995582	34.079967	34.479309
Ovis_aries_newGene_5169	27694	18817	22923	21438	29822	24724	24216	32977	86.018712	52.868449	65.833904	59.705019	87.538813	72.614736	75.75894	96.128176
gene-DGKQ	1139	1238	1158	1216	1313	1254	1429	1542	8.241922	8.237655	7.979846	8.230278	9.359057	8.886408	10.214421	10.586843
gene-CNTNAP1	295	491	343	545	294	328	325	267	1.438811	2.212189	1.667214	2.494293	1.420361	1.576554	1.602656	1.241257
gene-IGSF10	432	757	157	499	265	177	361	324	1.465902	2.368209	0.509168	1.595766	0.88981	0.588946	1.214501	1.046936
gene-IGSF8	1831	1660	2061	2146	2178	2388	2124	2368	23.759724	19.860472	25.701374	26.079779	27.979336	30.479034	27.367914	29.288088
gene-LOC101114973	47	67	52	103	137	75	130	86	0.627545	0.822134	0.653568	1.281555	1.758335	0.965823	1.697958	1.056222
gene-TLDC2	80	82	85	91	22	42	63	77	1.508078	1.495318	1.42189	1.428797	0.383871	0.885505	1.287625	1.204984
gene-LOC101111178	284	240	148	300	152	182	71	206	3.870913	3.006886	1.92766	3.819656	2.049128	2.43334	0.958477	2.666063
gene-LOC101116193	208	252	227	296	427	363	237	321	5.93644	6.631873	6.244043	7.934736	12.086141	10.203989	6.713873	8.757727
gene-KEF53_p12	35620	50567	37442	36954	38204	23244	31902	35925	1003.205688	1313.470581	1013.40979	974.793457	1064.982666	643.910645	892.121033	964.457153
gene-LOC101118990	53	71	85	63	137	65	64	190	1.518285	1.904021	2.35692	1.589171	3.90105	1.838792	1.775913	5.229678
Ovis_aries_newGene_1335	57	52	48	50	92	73	77	69	1.168526	0.983667	0.943834	0.957163	1.879453	1.474943	1.569095	1.359916
gene-GCLC	2447	2298	2312	2323	3058	2447	2589	2807	19.191763	16.622016	17.428113	17.062644	23.741093	18.872933	20.15522	20.98041
Ovis_aries_newGene_1538	279	394	217	330	413	484	437	303	1.049201	1.376669	0.789279	1.170114	1.538799	1.804137	1.643248	1.089351
gene-LOC114116855	29160	12460	35157	41039	19308	23445	15999	23477	900.815979	354.983032	1043.734497	1187.392212	590.349182	712.36676	490.714264	691.311279
gene-LOC101120001	19	196	47	17	34	9	39	29	0.661677	6.516763	1.629313	0.547478	1.183797	0.31731	1.364969	0.978928
gene-MYSM1	2127	2050	1900	2016	2370	2276	2206	2451	8.55599	7.611605	7.352434	7.598515	9.436823	9.00908	8.828928	9.421164
gene-LOXL1	2215	2693	2350	3996	1986	2082	2333	2546	26.472088	29.687332	26.991289	44.731796	23.497561	24.475681	27.682882	29.000547
gene-PRR36	272	158	320	291	384	479	289	338	0.983411	0.505544	1.140695	0.985505	1.411717	1.693763	1.032805	1.17213
gene-ATP6V0D2	47	18	49	79	92	117	51	82	0.647731	0.222394	0.655742	1.031648	1.275417	1.617959	0.709996	1.092687
gene-ARNTL	908	898	904	966	752	749	799	749	7.699996	6.853507	7.147363	7.517702	6.287304	6.153467	7.138471	5.903061
gene-LORICRIN	1180	1270	862	773	1606	651	1601	1781	29.912481	29.690912	20.995512	18.350222	40.296879	16.229694	40.316265	43.038414
Ovis_aries_newGene_5186	5037	2284	3952	4354	5847	4032	4486	6743	30.517753	12.379173	21.289017	22.62896	33.201026	21.99794	25.483213	37.471665
gene-KIAA1755	351	452	317	500	553	641	435	471	2.330565	2.767285	2.015337	3.083641	3.624316	4.180435	2.828305	2.974288
gene-CDH11	3519	4046	3732	4731	3160	3102	3583	3663	27.922277	29.60733	28.461283	35.158653	24.816622	24.212484	28.232269	27.706551
gene-LOC114114836	32	35	21	30	38	51	41	58	0.423434	0.429972	0.269479	0.371015	0.497849	0.662369	0.54555	0.737279
gene-TARS3	146	175	142	143	220	220	186	204	1.499694	1.670053	1.407827	1.375667	2.249649	2.241883	1.902517	2.00091
Ovis_aries_newGene_2059	215	114	200	101	331	228	205	203	1.19267	0.600714	1.05356	0.531841	1.919244	1.327604	1.277612	1.135978
gene-ZMAT3	1576	1350	1299	1334	1639	1724	1574	1591	5.519305	4.355737	4.368872	4.380156	5.686851	5.939872	5.476641	5.315489
gene-ATP1A1	14799	14983	14324	17050	12595	12448	13844	13053	118.460968	110.628732	108.258522	127.824437	99.796423	98.023034	110.048885	99.628189
gene-ZMYM6	999	1231	1115	963	1365	1087	1270	1366	6.831485	7.7562	7.316203	6.178352	9.228131	7.316596	8.614595	8.888868
gene-ARHGEF4	556	571	497	664	367	502	388	520	2.179601	2.064435	1.872464	2.43668	1.425068	1.9367	1.509878	1.943739
gene-LOC101112585	177	277	168	251	351	221	257	389	2.418613	3.928732	2.494346	3.63936	4.540038	3.308032	3.572898	5.257101
gene-LOC114111781	304	404	378	355	243	368	222	189	8.300941	10.196608	9.93372	9.090154	6.574431	9.906255	6.031259	4.908636
Ovis_aries_newGene_5397	121	23	70	61	125	47	165	197	0.516828	0.086333	0.299627	0.272512	0.505573	0.203842	0.787192	0.896365
gene-TUBA4A	14957	14191	16570	17730	11967	14461	12815	13936	295.827837	258.019788	312.545462	325.720964	234.975722	282.360072	251.425448	261.73698
gene-GCNA	132	173	156	197	291	141	238	274	1.5778	1.835205	1.071645	1.292202	2.078168	1.636632	1.800424	1.873268
gene-PRRX1	2410	3609	2278	3514	2305	2124	2721	2444	17.677921	24.517694	16.223179	24.509445	16.682865	15.625092	20.012954	17.242141
gene-DIPK1A	810	695	458	583	403	472	591	467	9.434661	7.471111	5.122524	6.364791	4.646245	5.404922	6.836724	5.178729
gene-LOC121817949	7	9	4	68	11	83	76	62	0.012976	0.015702	0.007259	0.135058	0.021999	0.170858	0.163969	0.124746
Ovis_aries_newGene_1890	763	1549	916	1706	143	1418	597	530	12.31566	23.090184	14.2089	25.860093	2.266161	22.545196	9.580423	8.137169
gene-SUGP2	1929	1486	1834	1930	2184	1932	1906	2629	10.171384	6.597811	9.780806	10.775987	11.768115	10.282362	10.890329	14.073994
gene-GALNT17	427	352	258	439	279	340	214	210	2.684865	2.041156	1.55988	2.583847	1.733191	2.099682	1.333919	1.255194
gene-KLHL29	678	797	671	785	777	959	804	965	3.875489	4.204518	3.687774	4.201876	4.400086	5.394627	4.563028	5.258574
gene-VGLL3	865	854	614	660	519	520	605	720	9.782276	8.942466	6.676012	6.924771	5.826873	5.784402	6.714382	7.75419
gene-USP31	2066	1858	1976	1941	2038	2296	2435	2312	5.586824	4.634416	5.13552	4.91563	5.454229	6.105417	6.5371	5.958173
gene-AOC1	155	89	189	123	107	108	77	59	1.469225	0.776974	1.725529	1.091259	1.004157	1.010418	0.718932	0.527839
gene-IMPG2	437	157	399	348	517	373	525	547	1.49842	0.921867	1.312523	1.366436	1.7034	1.690982	2.080291	2.347396
gene-SLC37A3	1991	2109	2220	2098	1652	1797	1805	1951	19.739447	19.287228	21.143767	19.437931	16.247814	17.562228	17.792262	18.435301
gene-TMEM161B	497	608	582	502	657	694	584	720	5.710123	6.386597	6.382259	5.461967	7.653794	7.917669	6.594369	7.978751
gene-LOC101118459	54068	77620	50960	83409	61398	48587	51536	53215	950.729858	1258.751221	861.148743	1373.654419	1068.559692	840.339233	899.770935	891.926147
gene-LOC114108841	444	1387	73	2492	764	203	201	624	14.858616	42.969322	2.335477	78.959667	25.573229	6.682791	6.685104	19.977441
gene-LOC443162	35	40	21	36	83	58	40	36	2.083503	2.195184	1.222742	2.047174	4.955046	3.424924	2.373773	2.064962
gene-GSTA1-1	125	311	429	100	139	102	97	211	3.309192	7.598822	10.910481	2.461877	3.626907	2.654737	2.538826	5.313347
gene-RHBDL1	52	82	57	82	150	69	83	118	0.988466	1.436467	1.038243	1.437369	2.832897	1.292116	1.571644	2.138917
Ovis_aries_newGene_1075	15	21	36	26	53	49	37	27	0.271595	0.369904	0.663528	0.463897	1.004164	0.922459	0.702026	0.488323
gene-MRPL3	1499	1821	1525	1548	1459	1194	1462	1265	31.975882	35.835484	31.280073	30.939077	30.815762	25.052975	30.968561	25.717903
gene-RPL37A	4991	5258	5111	4682	5482	2573	4489	2530	391.924666	374.319212	383.93591	343.8787	414.428509	193.188829	343.119121	183.913074
gene-LOC101106282	67	47	107	35	107	83	112	115	1.871508	1.21508	2.901585	0.905246	2.974133	2.289297	3.128768	3.084417
gene-LUC7L3	2341	2317	2163	2146	2838	2681	2343	2482	20.773235	18.965336	18.445663	17.838633	24.935028	23.404522	20.644232	20.997923
gene-SOX8	53	52	62	47	114	65	84	64	0.525456	0.47738	0.59273	0.429498	1.114557	0.634748	0.828678	0.600507
gene-KCNQ4	31	38	19	46	50	60	61	43	0.220186	0.249214	0.130935	0.310714	0.357418	0.421132	0.434032	0.290308
gene-KRT5	100892	124949	95510	140796	107641	91186	85756	98046	1317.137085	1504.389038	1198.275635	1721.524658	1390.855225	1170.906738	1111.591797	1220.085938
Ovis_aries_newGene_4637	146	101	196	166	215	245	196	218	1.477898	0.88397	2.064999	1.382397	2.147647	2.661808	2.036615	2.292947
gene-LOC106990889	1514	916	2823	2163	597	1430	808	1935	42.841015	23.901215	76.759125	57.319145	16.694563	39.799534	22.683102	52.190903
gene-LOC114115286	263	287	310	338	203	259	212	211	6.223602	6.252141	7.04388	7.474954	4.735926	6.011199	4.964482	4.750666
Ovis_aries_newGene_3381	132	149	114	104	173	166	191	164	1.148378	1.189135	0.945642	0.842698	1.486352	1.419066	1.645982	1.356684
gene-PCED1A	340	466	478	460	656	506	417	648	5.28196	6.680865	7.130644	6.691613	10.083923	7.730449	6.42407	9.598428
gene-FOXC1	2823	2603	2567	2543	3150	3036	2824	3092	24.096579	20.493563	21.062777	20.332949	26.614586	25.491253	23.935503	25.160963
gene-DNAJC2	1423	1624	1633	1491	1309	1347	1320	1274	20.136689	21.198605	22.235487	19.780678	18.357593	18.803542	18.582239	17.165315
Ovis_aries_newGene_1077	83	30	53	45	59	121	81	89	1.346379	0.455623	0.863723	0.687669	0.867498	1.946474	1.341347	1.338427
gene-CLK4	2011	1998	1959	1991	2708	2091	2184	2232	19.208588	19.942625	18.49782	16.292383	24.998457	19.645806	19.96073	18.754801
gene-PHF1	457	660	478	565	632	653	604	732	5.041865	6.775922	5.058993	5.864651	6.903601	7.193832	6.537148	7.828209
Ovis_aries_newGene_4991	38650	17084	29174	34554	34083	44557	34698	44536	42.236474	17.876861	31.013689	35.085767	36.593408	47.811994	37.616432	46.020542
gene-SSTR2	227	207	291	118	434	211	645	138	3.26852	2.746202	4.032397	1.592321	6.18895	2.993418	9.242766	1.897977
gene-ABCA10	1495	1198	1116	1345	1646	1250	1425	1965	7.00501	5.187454	5.013985	5.942607	7.662755	5.75269	6.656403	8.755795
gene-ARGLU1	2553	2352	2501	2406	3101	2614	2516	3182	42.531361	36.148838	40.04636	37.552647	51.134102	42.844425	41.625446	50.535137
gene-FHIP1B	1359	1233	1251	1364	1347	1726	1515	1521	3.642457	3.068739	3.19715	3.462591	3.564664	4.536862	4.033634	3.854166
Ovis_aries_newGene_6162	44	30	33	50	68	62	50	64	0.643306	0.405235	0.448621	0.634118	1.029318	0.948572	0.804463	0.904848
gene-SERPINH1	7123	9237	8193	11966	8011	5868	6875	8661	110.676047	132.0392	122.289147	172.862339	122.377701	88.903181	105.513565	128.15607
Ovis_aries_newGene_1221	241	185	92	206	303	357	179	248	1.163586	1.014118	0.938474	0.922993	1.280531	1.68136	0.91482	1.087538
gene-ELMOD1	124	91	73	63	79	128	126	232	1.525289	0.975051	0.745159	0.732742	0.877207	1.425456	1.498631	2.52824
gene-SAMD12	636	620	496	636	420	526	493	460	2.058768	1.861544	1.539737	1.972799	1.343239	1.686823	1.653022	1.429502
gene-ETAA1	1467	1870	1524	1364	1857	1730	1739	1861	13.467044	15.825165	13.446331	11.721298	16.868987	15.61977	15.852012	16.276073
gene-MROH6	129	114	131	152	184	225	129	212	1.221387	0.888233	1.249318	1.299345	1.705994	2.115487	1.092026	1.854244
gene-PCNX4	1018	1189	1013	941	1360	1069	1221	1234	6.649683	7.009949	6.195491	5.946933	8.4992	6.873927	7.650044	7.745137
gene-ZKSCAN8	1618	1355	1403	1379	1513	1773	1711	1742	6.812288	5.245232	5.638288	5.362241	6.324097	7.302957	9.247427	6.960774
gene-TGFBI	1809	2675	1151	2466	1375	1009	1823	1802	19.667805	26.826746	12.02422	25.117849	14.795894	10.788709	19.687033	18.675621
gene-PA2G4	21931	19659	18159	21357	27224	24873	20655	22596	141.984558	117.37719	112.981812	129.496643	174.446182	158.387772	132.77002	139.441116
gene-MED28	2852	4402	3891	3544	2947	3004	2967	3416	14.634695	20.836756	19.189014	17.034182	14.966398	15.162795	15.117621	16.708109
gene-PDPN	1912	2198	1751	2417	1624	1679	1674	1993	22.362394	23.71559	19.688242	26.487598	18.804441	19.31568	19.441814	22.221651
Ovis_aries_newGene_2448	111	91	77	65	109	134	156	108	0.923289	0.740745	0.652779	0.517571	0.938683	1.150492	1.368628	0.879187
gene-LOC101110341	248	422	218	261	483	261	428	391	1.732597	2.721137	1.464237	1.70914	3.343791	1.797465	2.971675	2.608217
gene-TRIM45	268	307	214	261	339	349	299	378	2.650244	2.798697	2.028961	2.414291	3.320714	3.398393	2.934165	3.566021
gene-EPS8L1	537	497	484	544	746	578	504	736	5.619065	4.778624	4.861538	5.314204	7.701877	5.938	5.227245	7.326392
gene-SREK1	3331	3279	3066	3085	3735	3693	3543	3589	12.907942	12.084104	11.39297	11.26831	14.167999	14.082675	13.750684	12.929428
gene-LOC101122865	1466	1988	2947	1715	1905	1341	1051	1819	31.003523	38.775204	59.908466	33.979221	39.880802	27.90823	22.0695	36.677448
gene-LOC101105644	113	82	131	120	68	50	86	90	1.783375	1.186661	1.995435	1.778289	1.055906	0.773618	1.35322	1.352418
gene-LOC101112657	12036	4859	21669	28442	10123	8568	9370	14170	447.656555	166.658463	774.556885	990.831909	372.667419	313.446716	346.034637	502.379425
gene-MTHFD1	1859	1707	1739	1747	1461	1476	1567	1541	17.339885	14.401678	15.627204	15.068267	13.462241	13.378182	14.30175	13.261041
gene-SH3BGRL3	3282	4170	3222	4139	3310	2678	2894	3575	125.061768	146.548691	118.015076	147.726852	124.851456	100.376915	109.493454	129.875916
gene-NDST2	1516	1494	1544	1477	1715	1592	1693	1954	12.099278	10.998979	11.194559	11.014512	12.393292	12.607066	12.572282	14.5964
gene-LOC114115876	642	813	603	757	464	468	563	732	14.140501	16.520119	12.762506	15.612475	10.114363	10.121162	12.311698	15.361778
gene-MST1	69	62	76	99	112	99	115	119	0.892062	0.737547	0.927015	1.150752	1.407903	1.253628	1.440278	1.436934
gene-LOC106990281	412	307	359	204	225	162	299	207	2.925861	2.011607	2.446851	1.35545	1.576234	1.130006	2.106022	1.399032
gene-TMEM263	900	1377	966	1363	990	761	954	1002	5.785759	8.169067	5.973329	8.211069	6.301285	4.811366	6.090174	6.144224
gene-SYT17	82	106	53	65	40	28	71	50	0.852136	1.018328	0.527772	0.636146	0.412864	0.288079	0.733638	0.490609
gene-HTATIP2	909	1057	864	1097	995	1237	1283	1124	16.088817	17.248258	14.691889	18.221564	17.416105	21.523929	22.556308	18.954462
gene-ADIPOQ	454	76	971	125	91	57	442	79	5.834159	0.638991	11.920505	1.508535	1.159839	0.728323	5.763614	0.992661
gene-MAGED2	2340	2692	2199	2869	2078	2133	2120	2314	34.360224	36.421882	30.982801	39.188568	30.056707	30.783465	30.920727	32.17036
gene-PPEF1	169	235	274	280	401	362	201	368	1.544502	2.014873	2.442717	2.422662	3.670709	3.301128	1.898744	3.292309
gene-HMOX1	547	719	326	679	405	297	397	550	10.229549	12.414339	5.856833	11.899405	7.48922	5.463559	7.370166	9.813079
gene-ULK2	2295	2256	2154	2242	2596	2376	2465	2769	12.302265	10.821505	10.815262	11.134769	13.707775	12.407274	12.906738	13.821202
gene-AMER2	51	82	46	33	119	49	90	78	0.150975	0.226693	0.133427	0.09132	0.354389	0.143906	0.267794	0.222118
gene-FCHSD1	1158	1127	974	1116	1220	1290	1229	1349	7.802217	6.996937	6.318659	7.031884	8.137083	8.54561	8.223157	8.67172
gene-LOC101115926	1073	5757	1154	1057	1291	1012	1061	1767	10.208977	50.3373	14.870412	17.976811	12.265932	13.360352	15.713354	21.096689
gene-CRABP1	491	908	653	1953	792	433	564	815	19.386213	33.108032	24.785387	72.331604	30.977564	16.819035	22.137846	30.708128
gene-ZNF605	1770	1352	1435	1340	1647	1858	1730	1741	6.813404	5.615004	5.473132	4.691113	6.02455	6.775148	6.850609	6.188391
gene-LOC114116852	2125	270	898	4445	701	1332	771	1158	35.458683	4.155702	14.39243	69.487335	11.576468	21.858206	12.763786	18.424517
gene-LOC106991345	48	94	194	218	47	121	45	90	1.293899	2.377008	5.116321	5.614225	1.274372	3.26155	1.209664	2.341439
gene-HSPA4L	5885	5715	5330	5014	4857	5244	4265	4093	23.12146	20.708914	20.124649	18.451897	18.888893	20.266026	16.636917	15.328514
gene-GPR156	229	161	219	277	145	182	157	142	1.425287	0.903981	1.306905	1.614264	0.875171	1.09231	0.968585	0.839387
Ovis_aries_newGene_495	197	195	131	210	256	199	367	209	7.614264	6.941398	4.840609	7.598955	9.759677	7.551162	14.051599	7.687838
gene-CPZ	159	191	128	333	126	78	179	135	2.229335	2.479291	1.729301	4.383217	1.748587	1.074965	2.494361	1.806874
gene-QPRT	28	30	16	36	37	48	36	54	0.663708	0.664278	0.368811	0.794958	0.865782	1.122504	0.856597	1.225584
gene-BLVRB	627	866	694	798	661	555	628	587	22.637112	28.844143	24.081127	26.999048	23.615253	19.701963	22.515493	20.20442
gene-TMEM86A	1526	1607	1220	2502	2574	2238	1498	2459	21.307522	19.877677	16.545241	32.473269	35.243282	29.384838	19.984053	32.127423
gene-KDELR3	957	1470	1099	1583	999	961	992	1188	18.870686	26.746307	20.831316	29.253611	19.509932	18.63892	19.427082	22.344725
Ovis_aries_newGene_1323	43	15	35	23	39	48	48	58	0.590394	0.191124	0.465771	0.289423	0.537177	0.653976	0.664681	0.762202
gene-LOC101108787	5525	5960	4890	4774	7046	5540	5350	6694	24.169275	24.007929	20.576738	19.58643	30.557396	23.832412	23.198363	27.938366
gene-ACE2	84	72	92	51	142	107	77	126	0.754056	0.599911	0.803956	0.432453	1.288011	0.966741	0.677115	1.128238
gene-ARHGAP18	1191	1466	1445	1302	1162	1275	1022	1067	9.962818	11.303342	11.617204	10.192678	9.61615	10.484568	8.485298	8.506454
gene-LOC121817857	228	221	210	201	26	194	19	181	10.051875	8.992441	8.91277	8.295661	1.121638	8.433574	0.815568	7.603052
Ovis_aries_newGene_2081	44	6	31	36	64	46	38	68	0.54088	0.058994	0.355823	0.42008	0.816413	0.535952	0.44494	0.793606
gene-PHLPP2	991	1173	1006	1052	1380	1220	1130	1180	3.685157	4.004807	3.582114	3.679299	5.05699	4.445104	4.15506	4.167291
gene-TNFRSF21	2636	2261	1908	1972	2173	2388	3050	2867	24.573437	19.445679	17.095579	17.217518	20.055109	21.903959	28.233192	25.477465
gene-MICAL1	4174	4397	3516	3877	4124	5336	4821	4257	33.405611	32.438254	27.035688	29.050934	32.67687	42.004769	38.311313	32.462494
Ovis_aries_newGene_3461	108	41	54	16	101	127	93	73	1.523826	0.626441	0.667438	0.798566	1.364529	1.582772	1.073028	1.052935
gene-BBC3	110	148	85	107	146	117	183	197	1.272415	1.266073	0.650069	0.756873	1.246324	1.299568	1.616396	1.642135
gene-PPP1R3G	227	165	126	212	286	237	264	225	0.988123	0.662817	0.526703	0.865434	1.232814	1.015492	1.144242	0.934807
gene-GABRE	197	153	109	177	232	189	214	251	1.87885	1.346992	0.998592	1.584217	2.190655	1.770774	2.0227	2.283064
gene-SLC25A36	2924	3674	2849	2727	4078	3176	3304	3514	17.684063	20.483324	16.548943	15.447285	24.388664	18.877075	19.827047	20.253042
gene-MAB21L4	4020	2991	3418	3301	3225	6195	3505	4376	39.057716	26.799095	31.918568	30.035763	31.013577	59.210617	33.811058	40.531815
gene-NUCB2	386	550	451	654	350	360	360	490	6.907442	9.086886	7.756808	10.974172	6.189916	6.328877	6.401089	8.363083
gene-LOC101110202	76	12	52	56	70	118	116	54	1.281925	0.183299	0.852395	0.88856	1.183413	1.978924	1.961726	0.872989
gene-ACBD5	1083	1352	1221	1201	1079	1026	989	1013	7.334687	8.303473	7.293003	6.988775	6.96781	6.3069	6.103345	6.077397
gene-LOC101105035	1505	1757	1789	1865	1849	2721	1381	2648	26.737408	28.346367	30.222807	30.553773	32.360432	47.185062	24.152575	44.307091
gene-LOC105606568	33	17	26	25	31	41	42	48	0.436467	0.208517	0.332645	0.307762	0.417605	0.545776	0.562032	0.615356
gene-PHB	3378	3998	3815	3973	3324	3380	3216	3155	54.4049	59.551284	59.007149	60.050248	53.120822	53.526078	51.469395	48.411823
gene-ADRA2A	200	250	231	209	267	238	387	292	1.576852	1.815051	1.75297	1.54598	2.085801	1.844788	3.028631	2.198224
gene-DHCR24	11823	14807	14637	16323	14803	15022	19081	18441	80.856712	93.394424	96.202972	104.553764	100.205498	101.054359	129.57373	120.217926
gene-PDYN	40	40	36	49	43	14	18	23	0.450378	0.410942	0.428745	0.517621	0.485685	0.149312	0.199704	0.262897
gene-CEP295	2787	3105	2803	2639	3604	2781	3036	3663	10.381819	10.678261	10.122606	9.221214	13.32429	10.227007	11.265682	12.995005
gene-BTAF1	3604	4077	4293	4262	3083	3782	3415	3609	14.649706	15.277329	16.756875	16.220717	12.390822	15.113252	13.770656	13.976535
Ovis_aries_newGene_5891	2505	2539	2205	2333	3067	2500	2712	2692	50.60365	52.751917	39.177584	39.275025	57.845979	48.485886	52.562652	46.482129
gene-PNLIPRP3	200	129	210	181	137	143	93	125	2.368586	1.409889	2.405962	2.025794	1.634728	1.688814	1.104851	1.420077
gene-SLC25A13	793	657	726	888	628	454	605	752	7.501324	5.737511	6.600244	7.867733	5.876945	4.222959	5.677778	6.785758
Ovis_aries_newGene_1669	1800	1464	1954	1773	2643	2084	1741	1963	22.935344	22.981022	27.752245	21.827238	39.402598	26.58509	22.885336	23.858371
gene-ATG2A	3471	2877	3493	3588	3514	4368	3866	3944	16.261925	12.429947	15.724754	15.741139	16.291496	20.12322	17.982185	17.613142
gene-GALNT8	694	292	453	501	598	713	634	660	7.653436	2.969337	4.802968	5.18023	6.527751	7.736332	6.943979	6.944564
gene-GATD3	1709	2082	1817	1877	1598	1563	1612	1682	60.768326	68.278114	62.111076	62.535309	56.251953	54.685738	56.930458	57.019772
gene-TMEM254	1067	1220	970	1031	1330	1218	1109	1324	15.315394	16.255395	13.441066	13.81164	18.96482	17.326878	15.780755	18.26729
gene-CLDND1	2323	2515	2190	2028	2015	1637	2061	2025	33.197004	33.273843	30.139938	27.105752	28.58132	23.078177	29.303738	27.687443
gene-KEF53_p07	80893	102921	87184	87332	83864	65509	76410	80262	3028.057861	3553.151367	3136.346191	3061.780029	3107.139893	2411.991455	2839.949219	2863.867188
gene-SEMA3A	251	317	164	109	145	117	116	172	1.137744	1.325887	0.716464	0.461694	0.650923	0.521437	0.519649	0.741644
gene-IL11	37	57	47	54	73	64	77	71	0.873654	1.256176	1.075738	1.20057	1.712992	1.495963	1.82625	1.603677
gene-LOC101109545	405	614	560	767	535	337	416	494	17.959656	25.124588	23.880089	31.882801	23.479515	14.702222	18.334951	20.872375
gene-APBB3	406	332	306	333	424	445	378	503	5.468466	4.138598	3.961974	4.158135	5.660899	5.919918	5.067621	6.468685
gene-DHX32	3380	3324	3639	3958	3304	3190	2835	2878	32.101627	29.110364	33.206333	35.080493	31.043815	29.624441	26.576664	25.960903
gene-CEP170B	4940	4043	5326	4685	4768	6179	5499	5966	22.018328	16.627363	22.779696	19.567271	21.050258	27.070457	24.377327	25.352912
Ovis_aries_newGene_157	257	165	309	206	125	159	226	134	8.735648	8.279872	9.139975	7.424234	6.729513	8.498546	8.211191	6.926967
gene-LOC121816895	85	305	315	112	138	111	71	161	0.511299	1.704562	1.836973	0.632849	0.824486	0.657801	0.427215	0.927292
gene-C11H17orf80	705	810	780	988	1003	917	948	1010	7.27939	7.932113	7.713009	10.189551	10.053971	9.054836	9.751849	9.543513
gene-LOC101105982	3320	4111	4508	4246	6192	4481	4073	4511	157.634644	180.046936	205.724823	188.8255	291.02005	209.28392	192.007904	204.180679
gene-LOC101109384	542	652	424	497	693	574	614	689	4.717576	5.163174	2.814921	3.762566	5.520665	4.727318	4.966236	5.58136
gene-TBC1D23	7136	5743	6559	7327	6111	6596	4789	4378	57.183749	42.34571	50.473599	55.048841	48.4272	51.961606	38.055559	33.39844
gene-PCOLCE	3066	4684	2764	4672	3043	2070	3208	3661	57.858757	81.512428	50.122463	82.582741	56.830765	38.421352	60.099838	65.860413
gene-HOXB3	178	201	147	239	264	209	276	277	1.867017	1.954384	1.47967	2.355543	2.751215	2.159882	2.889564	2.77766
gene-CHP1	2494	2703	2562	2882	2236	2137	2458	2381	26.682463	26.669123	26.335955	28.871462	23.674915	22.488586	26.101425	24.278448
gene-MEGF8	2178	1959	1965	2291	2329	2370	2293	2630	5.949348	4.933727	5.15777	5.862062	6.297387	6.366449	6.219746	6.847578
Ovis_aries_newGene_4460	25	28	37	17	35	51	45	39	0.351734	0.314334	0.430633	0.199552	0.432624	0.622171	0.548992	0.455403
gene-PAIP2B	2303	2656	2482	2286	1764	2197	2324	2033	10.357881	11.016534	10.726192	9.625916	7.851099	9.716252	10.375807	8.713917
gene-AGK	500	541	472	533	634	588	632	594	6.48238	6.690277	6.098852	6.342105	8.556945	8.148296	7.98747	7.359629
gene-ERMARD	493	673	556	655	733	669	660	768	5.873772	7.421999	6.33781	7.281259	8.627553	7.805195	7.773469	8.598201
gene-LOC121818516	83	61	62	67	115	82	91	108	0.628347	0.42626	0.447069	0.474019	0.860784	0.612259	0.682028	0.77996
gene-NPM3	457	596	536	661	410	452	449	492	14.88908	17.914755	16.804441	20.198938	13.224668	14.49882	14.550719	15.279543
gene-TMEM209	1301	1294	1272	1382	1021	1178	1128	1147	11.166149	10.105742	10.408874	10.724442	8.616199	9.923937	9.523985	9.134642
gene-CLMN	526	396	207	314	165	222	282	326	2.220679	1.534435	0.837105	1.236464	0.678642	0.91639	1.173321	1.315474
gene-LOC101114294	15	116	105	14	248	216	138	10	0.372052	2.803778	2.624269	0.331741	6.436182	5.562595	3.594189	0.242711
gene-RORC	848	896	540	645	932	934	823	872	10.165283	10.185573	5.580969	6.96903	10.888055	10.873825	9.943208	9.58523
gene-GNB1L	942	1063	1042	1125	1208	1103	1204	1311	17.216751	19.668755	19.165441	20.386008	23.241066	21.255066	22.853174	23.484759
gene-VAMP2	1255	1291	1014	1054	1292	1270	1394	1397	17.262869	16.379351	13.404408	13.584857	17.593929	17.190548	19.041655	18.327709
gene-CLIC3	4658	4217	4100	4228	4905	4603	4809	5411	40.905328	34.063877	34.54241	34.695852	42.595404	39.664456	41.832829	45.191747
Ovis_aries_newGene_3510	166	81	180	173	200	246	192	232	0.605998	0.263609	0.617322	0.563143	0.726021	0.844775	0.678208	0.793569
gene-RABL2B	727	1055	839	883	975	927	991	1242	12.778495	17.098055	14.113256	14.607192	16.932105	15.981035	17.259556	20.82302
gene-SLC6A6	1023	1331	1497	1600	1250	2072	1449	1907	6.923648	8.262729	9.703583	10.129908	8.335587	13.709758	9.675711	12.228067
gene-OSTF1	1770	2150	1851	1802	1654	1584	1604	1700	40.182239	45.011684	40.399406	38.333275	37.137572	35.348467	36.14546	36.770493
gene-PER2	899	925	791	999	1009	1010	1191	1026	4.383452	4.159774	3.705152	4.560267	4.870603	4.844322	5.764157	4.770107
gene-LRWD1	599	659	650	544	552	594	415	301	7.909717	7.828216	8.436971	6.850532	7.171521	7.643634	5.552373	3.861665
gene-ELL2	1871	1943	2226	2100	1618	1937	1645	1753	9.33806	8.942012	10.676739	9.815366	7.99167	9.509851	8.149392	8.341151
gene-VEGFA	764	737	550	571	807	663	807	906	7.162457	6.245432	4.916138	4.920861	7.44859	6.322065	7.313036	8.00201
gene-TNFRSF19	3324	3371	3834	2545	4296	3553	4029	3541	20.622604	19.280454	22.948608	14.872427	26.682051	21.82333	25.013271	21.144293
gene-FOLR3	20	27	125	86	29	10	33	56	0.539591	0.694898	3.368486	2.268035	0.785564	0.229699	0.917378	1.479874
gene-TAPBP	2711	2682	2633	2717	2309	2206	2352	2486	33.296116	30.394692	31.127755	31.271541	28.015234	26.480956	28.653103	29.037676
gene-XPC	1902	2293	1702	2209	2524	2126	2048	2656	16.821032	18.625494	14.382703	18.193055	22.051173	18.569244	17.889797	22.282071
gene-NT5E	557	1138	709	735	1046	949	948	880	4.562698	8.606265	5.575763	5.642333	8.484025	7.653179	7.737621	6.87687
gene-ZNF385C	24	51	53	91	25	46	23	34	0.226757	0.457807	0.50652	0.842968	0.246197	0.449783	0.21979	0.307618
gene-IL17RB	73	96	53	90	122	84	118	125	0.575716	1.198483	0.448394	0.683327	1.027969	0.656342	1.427684	1.421954
gene-NNT	2318	2806	2400	2833	2265	2051	2305	2331	15.214397	16.968485	15.111962	17.386273	14.714735	13.251258	15.02294	14.584488
gene-PTGIS	551	555	542	619	385	408	461	566	3.408717	3.167834	3.221699	3.588327	2.354544	2.482256	2.835638	3.339316
gene-TMOD3	4333	4135	4712	4232	3271	3771	4077	3822	62.300555	54.794291	65.071628	57.008954	46.279514	53.312672	58.217971	52.382689
gene-DEPTOR	615	705	542	632	733	736	813	674	2.87819	3.046126	2.422015	2.771405	3.397221	3.39033	3.779307	3.005867
gene-GATM	4542	5824	4985	5561	4052	4185	4768	4930	58.176643	68.802582	61.36533	66.717117	51.368217	52.7216	60.643219	60.18795
gene-DNAAF2	1145	1134	1000	999	949	740	998	879	5.070083	4.631886	4.255688	4.145139	4.161063	3.224301	4.388883	3.711518
gene-ARHGAP44	213	343	328	163	199	602	383	343	1.581996	2.295881	2.295972	1.105858	1.424087	4.321101	2.762247	2.422824
gene-ARL11	21	43	44	66	90	43	62	80	0.070106	0.134681	0.145003	0.212494	0.307435	0.143351	0.211692	0.263581
gene-MED22	2036	2023	2368	2069	2435	2400	2326	2523	16.475831	15.107918	17.990849	15.729554	19.16284	18.849252	18.492703	19.172304
gene-LCT	86	87	60	51	101	83	125	104	0.286604	0.266887	0.193757	0.160646	0.334161	0.274184	0.417156	0.332891
gene-FXYD3	505	570	421	687	390	344	481	488	28.84316	30.204143	23.096243	36.886624	22.095523	19.270136	27.171438	26.41034
gene-LOC101102473	107	106	88	93	49	67	71	83	2.190486	2.005599	1.733356	1.781411	0.994412	1.347235	1.449483	1.615274
Ovis_aries_newGene_2339	39	32	34	46	72	47	58	51	0.316799	0.236682	0.260512	0.343967	0.576464	0.374239	0.466792	0.390409
gene-RORA	3828	4240	1504	3187	4629	4112	4292	3469	12.564791	12.792126	23.658896	9.924364	14.56621	13.425271	13.529424	10.640924
Ovis_aries_newGene_6649	177	115	173	195	310	211	199	204	2.321177	1.397231	2.195847	2.198627	3.709379	2.506118	2.379646	2.802803
gene-ZNF10	353	350	312	334	430	382	466	400	1.839422	1.661205	1.619226	1.739963	2.206512	1.912616	2.255123	2.010955
gene-CDNF	254	100	290	643	171	116	193	284	2.781361	1.002166	3.048495	6.596308	1.85314	1.249692	2.09733	2.967623
gene-KMT2B	2662	2521	2518	2576	2718	2916	2942	3076	9.232898	8.058519	8.423713	8.403074	9.303621	9.971228	10.194676	10.204178
gene-LOC101109056	2125	2230	2093	2231	2000	1859	1910	1752	13.653399	13.111526	12.942155	13.391535	12.682166	11.653642	12.193265	10.675312
gene-ALPK1	262	367	276	372	432	328	429	427	1.698084	2.225979	1.728485	2.269739	2.798964	2.078952	2.741825	2.704977
gene-ADAM11	92	69	118	195	63	43	104	86	0.526219	0.361733	0.651435	1.051339	0.35479	0.243416	0.589785	0.467832
gene-ATP10D	2090	2124	2029	2487	1687	1898	1835	2081	10.735336	10.027142	10.002258	11.838235	8.478113	9.576253	9.255731	10.029938
gene-HUS1	238	299	260	166	330	321	297	314	5.905185	6.94188	6.347915	3.842309	8.203918	8.001022	7.471868	7.580552
Ovis_aries_newGene_3823	122	56	144	50	61	62	54	55	0.987303	0.417712	1.112642	0.372603	0.484973	0.491403	0.429133	0.418097
gene-LOC101108413	35	0	35	35	31	38	74	88	0.640016	0	0.616982	0.600436	0.562305	0.681636	1.356311	1.570229
gene-ANGPT2	118	266	139	171	120	105	151	91	1.254678	2.605409	1.415975	1.69416	1.255268	1.090102	1.588207	0.921796
gene-RPN2	4054	5177	4623	5670	3835	4089	4292	4461	53.336631	62.749587	58.450203	69.739547	49.946216	52.915734	56.059223	55.831877
gene-ZNF84	925	592	924	652	1138	1090	913	773	3.851778	2.302373	3.643249	2.518075	4.58374	4.410151	3.569014	3.021927
gene-RND1	47	46	30	56	26	28	36	23	0.824085	0.737587	0.49259	0.918311	0.444481	0.47973	0.621521	0.381951
gene-GNB3	60	95	57	94	113	97	94	135	1.02266	1.485534	0.929316	1.495673	1.913199	1.618361	1.592005	2.190993
gene-ARSL	108	135	78	99	71	64	68	85	1.189639	1.346508	0.785046	0.995318	0.737223	0.641605	0.743254	0.800322
gene-GJB1	387	426	326	288	139	224	368	281	6.433889	6.573349	5.821933	4.767059	2.250546	3.266634	6.696643	4.564175
gene-SHCBP1L	46	19	11	19	69	34	37	29	0.598201	0.220405	0.129874	0.222931	0.891347	0.427336	0.478642	0.358779
Ovis_aries_newGene_5109	398	174	241	278	446	358	355	347	1.719467	0.905908	1.427326	1.245873	1.916424	2.072515	1.82064	1.727608
gene-PAXBP1	2440	2535	2237	2239	3079	2536	2342	2870	17.16477	16.448704	15.123734	14.753299	21.441715	17.549328	16.358593	19.245108
gene-LOC114113300	266	268	379	494	515	407	343	635	13.204136	12.248896	18.095051	23.004583	25.325455	19.888964	16.908669	30.067461
gene-FSCN1	3178	3378	3301	4216	3079	3066	2833	3080	34.439636	33.761879	34.369717	42.784477	33.022976	32.673275	30.482552	31.812046
gene-ZXDC	1539	1610	1619	1641	1732	1670	1874	2019	11.928941	11.531573	12.119181	11.847815	13.235143	12.697872	14.433904	14.795443
gene-KIRREL3	48	47	63	56	86	101	86	48	0.406236	0.377536	0.528564	0.45614	0.736587	0.862703	0.735723	0.392093
gene-LOC101122601	4190	1276	4422	986	4464	4144	4169	4316	231.522629	64.994835	234.84494	51.017765	244.146011	225.231689	228.761963	227.346176
gene-F5	40	77	63	48	34	19	46	44	0.173055	0.307279	0.263833	0.195503	0.143931	0.079223	0.197297	0.17939
gene-LOC101121820	109	124	184	108	201	113	323	154	1.653648	1.769835	2.760101	1.579459	3.090389	1.73233	5.0346	2.321078
gene-LRRC25	27	73	51	76	40	30	32	39	0.558602	1.403678	1.028739	1.497107	0.823035	0.602868	0.658176	0.775012
gene-WDR35	955	1050	966	972	1193	1082	1093	1164	5.797787	5.884345	5.632891	5.525917	7.170617	6.464496	6.587782	6.737972
gene-NEMP2	580	789	580	646	672	819	788	789	6.281475	8.244705	6.258041	6.716589	7.407372	9.284977	8.965126	8.304562
Ovis_aries_newGene_528	17	28	28	41	44	40	53	39	0.150366	0.235762	0.244107	0.357759	0.405186	0.366675	0.49174	0.348307
Ovis_aries_newGene_1179	82	45	70	66	112	60	73	171	1.088817	0.626578	1.213797	1.166407	1.928831	1.0898	0.979035	2.101877
gene-LOC105603981	184	118	90	60	85	23	90	69	3.635896	2.150358	1.698744	1.10817	1.655397	0.446742	1.753853	1.291393
gene-STAC2	57	66	66	69	92	100	79	93	0.530918	0.572698	0.596727	0.611525	0.857061	0.928513	0.743064	0.835525
gene-ERICH4	117	156	121	62	285	117	109	190	3.885487	4.789576	3.864423	1.932487	9.387615	3.813688	3.574327	6.024158
gene-ZNF512B	1376	1550	1445	1768	1681	1708	1722	1889	6.725115	6.95723	6.790907	8.082899	8.10132	8.203375	8.341002	8.772563
Ovis_aries_newGene_7145	26	8	22	58	22	43	33	136	0.249966	0.069543	0.204738	0.522382	0.202575	0.400146	0.316295	1.257343
gene-LOC121819509	49	43	31	85	106	142	48	49	0.590019	0.482014	0.362646	0.970828	1.278299	1.699735	0.574457	0.566499
gene-ARMC8	1449	1376	1454	1473	1602	1720	1579	1658	9.972834	8.267499	9.408792	9.070416	11.036801	11.296305	11.535631	10.448612
gene-ANXA5	5636	8049	5956	7206	5844	4403	5623	6631	74.573573	98.432854	75.725227	89.505707	76.745837	57.448074	74.113166	84.18843
gene-ACTG2	958	1373	1006	1276	1016	927	963	951	21.74515	28.755573	21.950026	27.126217	22.837866	20.701677	21.705534	20.582611
gene-TTC14	1358	1564	1256	1215	1810	1380	1388	1679	12.898261	13.725619	11.477836	10.788183	17.00266	12.874761	13.105089	15.206961
gene-NEK8	248	292	277	351	410	337	345	384	3.152973	3.32441	3.440443	4.217031	5.143568	4.087137	4.234189	4.597245
Ovis_aries_newGene_3025	78	141	37	49	41	33	29	74	1.238171	2.058279	0.55573	0.723953	0.644234	0.508807	0.448337	1.114632
gene-MTIF2	530	635	614	546	507	436	483	477	5.657902	6.114148	6.44436	5.551263	5.873167	4.852292	5.122808	4.741409
Ovis_aries_newGene_754	17	36	33	17	62	15	49	49	0.182384	0.395301	0.349188	0.174937	0.721019	0.161212	0.569763	0.522179
gene-LOC121816000	1159	932	1179	1231	1232	1329	1317	1404	2.580314	2.0646	2.578966	2.578616	2.815802	2.939493	2.959497	2.981245
Ovis_aries_newGene_515	197	197	190	221	233	251	258	306	8.569767	7.871176	7.906652	8.982586	10.012381	10.762758	11.137023	12.696264
gene-RPS6KA2	468	717	594	529	645	710	595	833	2.562961	3.625879	3.122212	2.713151	3.495137	3.830195	3.236766	4.344137
gene-MDM4	4047	3286	3875	3558	4285	4516	4287	3968	7.595829	6.054136	7.446017	6.648467	8.465016	8.866516	8.445228	6.609459
gene-PCMTD1	6270	6478	5689	5801	6928	6785	6629	7013	33.528468	40.347292	29.97866	30.477568	36.681812	36.956245	37.491157	41.520167
gene-SYNGAP1	90	77	89	133	138	112	118	193	0.357158	0.284367	0.2817	0.421385	0.512526	0.413943	0.389834	0.770331
gene-WNT5A	2945	2711	2356	2237	2892	3192	2882	2826	17.556048	15.016463	13.610931	12.623619	17.144707	18.832019	17.081067	16.167431
gene-LOC121818202	391	365	299	630	427	543	615	612	4.524248	3.888837	3.327263	6.830543	4.890831	6.175479	7.070415	6.753586
gene-DNAH17	46	28	49	41	59	77	51	60	0.11854	0.065003	0.122279	0.098307	0.150509	0.195483	0.129654	0.148069
gene-TCHHL1	1518	2058	1673	1884	1030	1787	1258	1724	13.675287	17.099306	14.480705	15.898461	9.180201	15.829558	11.249761	14.803966
gene-NOX1	89	118	116	116	139	150	153	151	0.767546	0.942112	0.966329	0.940315	1.194628	1.276418	1.319652	1.24723
gene-CMKLR1	537	582	633	875	515	445	524	611	3.150079	3.150336	3.565869	4.809422	2.998445	2.561651	3.048915	3.42007
gene-LOC114113871	51	31	32	35	31	56	65	83	2.747725	1.54647	1.674123	1.755316	1.634387	2.982069	3.526513	4.291993
gene-LOC101102503	213	91	64	103	203	212	114	210	0.394464	0.1559	0.113837	0.178431	0.372129	0.388182	0.210128	0.37117
gene-LOC101118245	88	80	127	94	96	31	62	62	0.163692	0.13745	0.226988	0.164319	0.177544	0.057023	0.114213	0.109881
gene-AKR1E2	516	316	372	383	528	469	418	635	2.341779	1.891444	1.768255	1.518847	2.99761	2.088839	2.003168	3.111383
gene-MFAP1	1518	1662	1420	1551	1229	1312	1423	1344	22.763372	22.975773	20.455263	21.783478	18.236389	19.345222	21.18609	19.209013
gene-LOC114110090	282	169	313	198	183	605	154	624	7.427716	4.09308	7.909187	4.869879	4.756984	15.684261	4.006538	15.674112
gene-TSPAN6	1476	1739	1339	1411	1048	1118	1536	1296	38.35174	41.583314	33.448282	34.389435	26.946163	28.653201	39.564116	32.099829
gene-FBP1	2157	1386	2254	1034	862	1935	1109	1063	49.902863	29.574728	50.132511	22.401081	19.734613	44.034645	25.462452	23.436043
gene-FABP4	564	1595	507	803	847	707	334	367	41.46825	108.168144	35.822411	55.252907	61.623516	51.089706	24.391283	25.66507
gene-HHIPL2	40	32	66	39	75	94	52	52	0.406054	0.302566	0.652195	0.371483	0.767186	0.959557	0.53073	0.514727
gene-DNAL1	1074	1074	1035	1061	1184	1214	1278	1189	5.502438	5.076236	5.100592	5.093388	6.00782	6.118373	6.505034	5.809883
gene-DYNLRB1	1623	1901	1884	1901	1721	1652	1422	1471	72.891437	79.700467	82.005322	81.031498	77.882482	72.824865	63.49982	63.248002
gene-SRMS	906	762	990	818	970	1026	980	1137	6.965465	5.401505	7.315306	5.891597	7.380831	7.758976	7.485262	8.330463
gene-RPS19BP1	1308	1221	1115	1023	1051	913	1040	926	50.352585	43.359158	41.249928	36.898045	40.06123	34.557472	39.74593	33.981064
gene-SNRNP70	2650	2740	2605	2911	3387	3065	2705	3229	46.064238	43.936885	43.526797	47.381908	58.317042	52.40768	46.757759	53.538738
gene-LOC101122329	748	1175	845	1165	869	696	776	869	8.817701	12.745101	9.579001	12.888165	10.156817	8.075397	9.076379	9.777941
gene-ARL6IP6	1644	1956	1809	1862	1711	1545	1620	1351	23.982111	26.313723	25.369991	25.443983	24.70245	22.164129	23.463095	18.788496
gene-RCN3	533	1182	613	1180	544	515	688	852	10.361316	21.197529	11.449162	21.497761	10.467098	9.850315	13.291467	15.803246
gene-MAPK15	84	103	106	84	117	142	114	147	1.304884	1.453095	1.605049	1.242357	1.80999	2.130911	1.745572	2.16718
gene-ANXA2	25983	34012	25335	33103	25367	22712	25477	27817	642.806093	762.257222	600.070627	738.709264	605.901729	528.244956	621.793835	636.68938
gene-LOC101108100	59	62	34	63	40	41	25	34	1.451947	1.403787	0.792558	1.445386	0.961536	0.98024	0.60049	0.799805
gene-POLI	318	328	380	364	434	452	412	418	3.965363	3.518655	4.251012	4.091861	4.98993	5.230423	4.749872	4.763102
gene-AFF2	55	89	53	102	63	38	52	42	0.117184	0.174803	0.108249	0.205222	0.133662	0.079746	0.109392	0.086013
gene-LGALS4	109	81	94	107	219	116	95	142	2.4268	1.654071	2.007459	2.23279	4.838589	2.509066	2.08861	3.012031
gene-CAPN15	896	895	970	1025	1060	1153	999	1191	5.068361	4.817361	5.23692	5.539086	6.154346	6.335453	5.618984	6.585576
gene-LOC101120825	290	218	376	227	19	125	231	243	2.547385	1.764194	3.179172	1.865756	0.161334	1.078011	2.010511	2.034213
gene-SMIM8	79	66	146	74	59	76	49	55	3.360732	2.598828	6.023111	2.941295	2.473752	3.173475	2.055818	2.229752
gene-LOC101114063	2453	1943	1231	1773	1837	1025	1687	1172	28.537001	20.849955	13.764524	19.315001	21.156897	11.723547	19.491077	12.992372
gene-CCDC24	179	264	202	293	300	280	306	325	3.659917	4.990298	3.949293	5.639364	6.140196	5.630677	6.1938	6.429703
gene-LOC114116890	943	954	850	724	1064	880	1059	1075	4.327533	4.038117	3.749001	3.112123	4.831747	3.970407	4.825342	4.701611
gene-PIEZO2	216	186	169	250	148	160	162	130	0.613917	0.487428	0.461548	0.666628	0.417511	0.484118	0.457397	0.352393
gene-DBF4B	86	85	130	173	102	66	67	82	0.545044	0.49898	0.800116	1.032391	0.646142	0.414208	0.422852	0.494797
gene-LOC121818498	51	63	46	94	92	99	91	85	0.601	0.691378	0.523106	1.056242	1.084724	1.16731	1.08117	0.973541
gene-LOC114109570	384	311	1026	332	486	104	326	334	3.026233	2.258379	7.779136	2.449543	3.796206	0.806246	2.549312	2.511439
gene-PDZK1	1696	1958	1940	2070	2883	1970	2181	1915	7.17536	10.010081	8.479504	8.83101	12.310423	5.170472	6.346405	4.152896
gene-PGBD5	104	167	102	160	111	84	87	88	0.917226	1.359617	0.862713	1.325233	0.970688	0.728997	0.761297	0.737044
gene-OCLN	1593	1919	1692	1602	1884	1936	2172	1747	5.134659	5.75322	5.280642	4.812431	5.930844	6.05671	6.986	5.470735
gene-OXNAD1	624	784	545	697	775	766	755	814	10.365178	11.836209	8.53928	10.570205	12.782787	12.364831	12.339105	12.680562
gene-VCPKMT	543	580	534	651	744	726	643	624	8.237374	8.110205	7.92848	9.454143	11.446269	10.596444	9.55533	9.193894
Ovis_aries_newGene_7003	25	15	39	24	30	49	47	38	0.279623	0.155099	0.514424	0.278361	0.340292	0.553103	0.756181	0.676916
gene-COL5A2	7060	9840	6936	12667	8263	6107	7347	7764	33.477173	43.028786	31.603836	56.25462	38.7785	28.481474	34.58939	35.089149
gene-LOC114113036	461	434	448	591	650	544	569	587	16.592857	14.420885	15.491919	19.937582	23.192593	19.262959	20.352251	20.157757
Ovis_aries_newGene_5865	180	152	185	165	192	208	236	270	2.407716	1.782511	2.452677	2.129719	2.491508	2.88743	3.445019	3.681939
gene-LOC101119229	1532	1657	1454	1338	1748	1894	1366	1929	24.175815	24.182474	22.093867	19.830488	27.376701	29.482545	21.417821	29.094621
gene-ANOS1	558	564	544	468	421	302	376	572	2.421636	2.255448	2.265581	1.902624	1.808616	1.287568	1.618024	2.363271
gene-GYG2	1310	1064	1058	1466	607	681	1413	1043	10.271105	7.880442	8.120412	11.241493	4.868199	5.510533	10.775302	8.02453
gene-KCTD14	492	221	211	278	425	550	526	241	3.247572	1.346906	1.338196	1.720901	2.779116	3.571442	3.448484	1.516834
gene-HSPB11	200	174	163	143	126	88	151	121	3.23444	4.777823	3.194121	2.395914	4.276063	2.964717	1.74923	4.336413
gene-KRT26	3273	3133	3318	3574	3016	5043	3335	4422	61.370537	54.173557	59.788555	62.766495	55.967957	93.016228	62.085793	79.040314
gene-C5H5orf63	401	356	364	428	477	461	453	504	2.163955	3.952074	3.201272	3.634641	2.541269	2.578894	3.244461	2.718637
gene-MOGAT1	29	51	119	96	66	23	37	46	0.672381	1.117171	2.718862	2.153904	1.552754	0.54035	0.867661	1.035865
Ovis_aries_newGene_4083	570	208	458	428	617	761	407	538	5.04144	1.696887	3.892717	3.545822	5.400342	6.618384	3.570525	4.537077
gene-COL6A2	11651	15885	10676	22633	11015	8402	12649	15040	92.918808	116.882843	81.854696	169.082124	86.974786	65.927099	100.198556	114.380037
Ovis_aries_newGene_3981	196	154	116	103	100	91	96	110	3.464588	3.399687	2.257761	2.395928	2.22109	2.652579	1.711065	2.798095
gene-SPOCK2	593	1221	663	648	1078	764	1092	937	3.443361	6.538839	3.697205	3.518201	6.186577	4.360442	6.295774	5.184964
gene-TARBP1	1465	1464	1415	1461	1619	1586	1627	1730	8.580384	7.88702	7.949512	7.998524	9.364503	9.113718	9.430618	9.640439
Ovis_aries_newGene_3958	204	214	260	325	274	378	322	336	2.746428	2.512255	3.222597	3.786089	3.40803	4.100428	4.01031	3.876461
gene-ANKRD63	36	34	24	36	51	49	58	36	0.109628	0.093755	0.068547	0.100938	0.152806	0.146126	0.17476	0.104342
Ovis_aries_newGene_284	23	40	27	45	77	42	46	41	0.215512	0.32555	0.222901	0.412338	0.666459	0.362335	0.43387	0.352712
gene-MMP19	204	249	155	346	202	156	151	170	2.612613	2.952253	1.906404	4.166353	2.567524	1.979324	1.916015	2.079725
gene-SEMA3D	1701	1703	1790	1250	1766	1685	2111	1963	8.168294	7.539694	8.258301	5.622938	8.394214	7.958313	10.066506	8.984026
gene-PRRT2	39	51	55	57	85	53	80	74	0.378078	0.56364	0.555688	0.554631	0.952322	0.58616	0.907647	0.725334
gene-COTL1	774	1374	730	987	917	511	736	838	12.860577	21.050871	11.646012	15.353175	15.077569	8.340532	12.135305	13.261125
gene-MTR	969	968	829	793	722	652	691	899	3.102904	2.868322	2.550524	2.38522	2.298602	2.049214	2.198814	2.740696
gene-LOC101110922	2651	3150	2993	2275	3201	2529	3267	3967	15.220133	16.680143	16.516485	12.235539	18.19519	14.284641	18.629391	21.711699
gene-LOC101118433	2932	3082	1949	2271	1772	2064	1756	2774	40.893108	39.646679	26.119661	29.665445	24.459188	28.30831	24.312469	36.872093
gene-HSPD1	5602	6360	6451	6885	4761	4679	6456	5722	70.691303	75.381316	79.658416	82.986157	60.163442	58.971816	82.467323	70.055005
gene-TAX1BP3	2711	3413	2530	3309	2783	2439	2185	2805	63.476792	73.819745	56.925275	72.597764	64.549082	56.286032	50.982995	62.6884
gene-DBP	680	937	886	1140	1083	1056	1073	1084	10.770016	13.971611	13.0761	16.941041	16.625724	16.219408	16.938118	16.070539
gene-ATG4A	699	694	750	763	564	652	622	589	7.485518	6.84568	7.702658	7.638231	5.967862	6.857362	6.602797	5.997051
gene-LOC101104700	567	948	748	1855	928	584	658	771	27.502663	42.409592	34.824898	84.261528	44.537758	27.820656	31.680407	35.605686
gene-ABCG2	811	1087	701	725	1037	978	1103	826	9.522857	12.593985	8.733862	8.259991	12.260166	11.633548	13.409431	9.354083
gene-PPID	2570	2777	2433	2220	1078	2556	2089	2180	49.748642	49.573174	45.257996	40.24884	20.649622	48.656105	40.134129	40.224174
gene-FSIP1	103	192	805	455	361	826	579	869	0.335603	0.580924	2.535683	1.397586	1.171814	2.6647	1.885047	2.716533
gene-ABCD4	552	511	494	584	638	646	498	829	5.382717	4.604605	4.777934	5.419463	6.202586	6.204359	4.847178	7.767996
gene-LOC114113841	53	91	42	41	135	45	66	109	0.904099	1.441732	0.688762	0.656866	2.289848	0.753988	1.112879	1.783559
gene-RNF125	948	1185	891	1364	1614	1081	1319	1212	5.278013	6.088124	4.768128	7.119046	8.899538	5.924523	7.294349	6.435361
gene-ARMH4	892	745	734	802	639	721	661	623	8.436763	6.491546	6.659024	7.056128	5.991995	6.675974	6.19766	5.621737
Ovis_aries_newGene_4529	200	103	154	114	166	216	164	273	1.360278	0.623593	0.962867	0.656818	1.131763	1.410749	1.054652	2.239413
gene-ADCYAP1R1	119	155	160	138	181	159	261	172	0.518221	0.636413	0.671784	0.571572	0.78371	0.707777	1.151559	0.728674
gene-LOC101117325	1119	1126	1264	890	1344	1313	1208	1269	4.360197	4.047512	4.73446	3.249047	5.182412	5.030786	4.671854	4.714065
gene-MC5R	550	502	606	893	1162	602	695	826	3.388597	2.861743	3.580109	5.133756	7.057956	3.650733	4.241089	4.830461
gene-KIAA0408	140	192	118	135	173	192	196	215	1.446231	1.822037	1.170343	1.305066	1.765769	1.94859	2.010497	2.1123
gene-ILDR1	486	817	729	624	686	820	763	913	1.671052	2.587515	2.407093	2.014063	2.327005	2.767122	2.611908	2.999036
gene-PRKG1	215	274	143	254	150	125	171	192	0.931816	1.089005	0.612888	1.067323	0.639094	0.533011	0.733755	0.817709
gene-TESC	117	109	38	40	124	158	117	81	3.404581	3.01003	1.060835	0.906299	3.34648	4.368666	3.167422	2.307254
gene-ENO3	65	84	67	96	51	51	50	63	1.297927	1.553572	1.287836	1.806035	0.998191	1.000083	0.982544	1.188732
gene-LOC101102548	860	982	1291	851	1359	1155	804	1692	4.13331	4.386439	5.997068	3.899925	6.574237	5.470854	3.780654	7.739968
gene-LOC101102794	3713	5513	4682	4038	5019	6106	4531	5099	53.942928	73.859108	65.37014	54.932907	72.159927	87.24295	65.352585	70.608826
gene-NDRG4	505	655	617	510	874	525	700	677	4.52834	5.400635	5.320876	4.243508	7.697607	4.638959	6.192553	5.770394
Ovis_aries_newGene_6113	618	646	764	648	830	772	861	700	1.547598	1.483718	1.817541	1.50205	2.051231	1.892827	2.117559	1.684797
gene-ILDR2	143	134	119	109	208	180	163	135	0.511998	0.442514	0.408367	0.363933	0.735543	0.636866	0.580118	0.461395
gene-ZNF331	523	441	370	479	588	523	583	514	2.369594	1.83924	1.607643	2.028899	2.636038	2.328097	2.622746	2.218174
gene-ADAMTS10	437	571	440	603	624	487	690	683	3.019656	3.613448	2.898795	3.876805	4.213425	3.311817	4.696033	4.47139
gene-CXCL9	11	82	28	40	168	41	46	42	0.517645	3.476912	1.244608	1.678047	7.785192	1.79875	2.072831	1.829902
gene-LOC101114038	5789	4825	5664	5523	6187	6535	5902	6296	21.825895	16.773811	20.521879	19.501825	23.086185	24.234205	22.091589	22.625084
gene-FIGNL2	296	114	159	269	371	230	298	308	1.106685	0.310121	0.448406	1.004692	1.087443	1.229547	1.489324	1.666461
gene-PRRG3	283	294	287	274	380	323	313	410	1.398287	1.3332	1.364645	1.274738	1.852648	1.587598	1.541916	1.957919
gene-SWAP70	3588	4177	3816	3641	2648	3936	3411	2889	36.250515	38.924114	37.058861	34.459106	26.481468	39.123615	34.219948	27.824749
gene-LOC101109388	108	447	218	202	587	165	350	382	0.408957	1.574784	0.799208	0.719865	2.219312	0.618486	1.325178	1.38974
gene-FTH1	28360	45686	33324	35419	29161	24180	33447	33064	923.742798	1372.410278	1043.116089	1080.502319	940.111633	774.657776	1081.690063	1026.554932
gene-NEGR1	123	253	156	190	181	104	127	63	0.644877	1.228417	0.789868	0.937769	0.944035	0.539623	0.662092	0.315191
Ovis_aries_newGene_4123	36	9	45	45	37	102	29	75	0.470843	0.103813	0.56463	0.570649	0.488285	1.437664	0.363446	0.960379
gene-TSTD1	671	923	679	806	929	911	760	1004	38.872846	49.416669	37.899504	43.799822	53.350309	52.074737	43.811562	55.679631
gene-LOC106990101	27653	38745	34368	34991	28894	29189	27719	31489	499.406097	645.340515	596.485107	591.864441	516.466736	518.508911	497.051147	542.070312
gene-E4F1	897	1001	959	961	1221	1154	944	1095	9.68013	10.08718	9.679928	9.377816	12.904049	11.966995	10.235339	10.568775
gene-TRIM10	241	184	154	155	214	352	158	304	1.77203	1.250285	1.091341	1.071073	1.548276	2.543045	1.14997	2.144973
gene-LOC100526780	199351	156852	210681	209347	135087	197425	151625	164579	3174.430176	2303.517822	3224.074219	3122.20459	2129.069824	3092.211182	2397.30249	2498.07959
gene-LOC106991342	100	95	148	113	142	163	157	161	1.825191	1.599263	2.622373	1.931471	2.58779	2.949865	2.883058	2.847126
gene-AQP8	601	466	255	181	129	374	305	78	13.731497	9.823082	5.593285	3.8584	2.909988	8.397191	6.920497	1.696541
gene-AP1M2	2185	2297	2335	2056	1858	1913	2146	1795	38.151561	36.991717	39.180174	33.611989	32.100914	32.850305	37.215234	29.855939
gene-LOC105616374	1952	294	2351	7404	840	1644	1397	2384	45.845642	6.354249	53.080841	162.919617	19.515507	37.982788	32.586353	53.377991
gene-SELENOS	1704	1743	2136	1440	1326	1751	1477	1299	43.69293	41.197015	52.638262	34.572417	33.650909	44.147495	37.588699	31.74898
gene-IQCE	590	554	548	489	639	629	607	710	5.819788	4.953233	5.32243	4.623231	6.67534	6.281278	5.717684	6.400526
gene-KANK3	304	457	292	432	491	418	491	437	1.909888	2.587284	1.763454	2.525894	3.033127	2.725966	3.506955	2.609168
gene-EIF3H	7630	10260	7685	7542	7437	6896	7159	7024	185.043564	229.482529	179.122971	171.317444	178.515762	164.498764	172.388046	162.386749
gene-AKAP8L	1033	1048	1065	968	1149	1135	1192	1229	14.95052	13.703214	14.563772	12.917882	16.325374	16.032827	16.825049	16.643687
gene-ZCRB1	523	694	631	612	503	466	552	510	10.733768	13.130027	12.419244	11.774847	10.208615	9.463897	11.241327	9.985307
gene-PPARGC1B	839	632	661	689	806	844	920	787	2.332554	1.625892	1.769547	1.799937	2.223796	2.315862	2.546895	2.090201
gene-LOC105612090	405	365	346	352	440	420	451	483	5.01387	4.172554	4.119629	4.077188	5.391761	5.111555	5.550777	5.701141
gene-CEP41	841	863	868	800	1053	914	958	963	5.713126	5.717657	5.811262	5.083939	7.429503	6.172732	6.65429	6.307295
gene-ITGA7	2264	2570	2095	2255	2920	2114	2448	3049	16.403814	17.147768	14.645329	15.28794	21.00509	15.102875	17.639018	21.200628
gene-MAPK8IP3	428	481	432	471	552	475	577	556	2.294325	2.351984	2.162087	2.34976	2.842666	2.457151	2.975399	2.770057
gene-LOC101102690	288	682	543	438	703	629	651	487	17.559084	38.426449	31.891674	25.062824	42.53624	37.80138	39.501492	28.374868
gene-WSCD2	92	138	114	72	95	144	200	152	0.614484	0.845987	0.730702	0.441707	0.625917	0.951744	1.345994	0.981565
gene-LOC101107436	129	179	41	48	56	67	76	27	3.337123	4.264336	1.000529	1.161247	1.432956	1.687484	1.9289	0.656272
gene-ALOX12B	151	101	85	145	157	133	167	223	1.805222	1.106693	0.97412	1.617895	1.852612	1.556705	1.983531	2.53527
gene-FAM78B	146	239	199	140	48	88	142	191	1.751464	2.649285	2.298359	1.569986	0.57029	1.033709	1.695643	2.187032
gene-NUP210	2740	2719	3394	3460	2902	4455	3820	3330	11.353798	9.763706	12.468389	12.386408	11.521689	17.415184	15.383623	12.743162
Ovis_aries_newGene_6666	35	0	24	23	32	50	36	44	0.408162	0	0.261275	0.251107	0.361371	0.568844	0.41157	0.484589
gene-MKX	153	227	104	179	122	91	126	126	1.252126	1.741392	0.814702	1.462615	0.984369	0.756347	1.068331	0.991935
Ovis_aries_newGene_3373	177	352	25	713	252	90	61	195	12.893481	28.500503	1.963898	57.187909	23.703545	6.348819	4.867412	13.718059
gene-SCFD2	1117	1314	1050	948	885	1008	1003	814	9.100389	9.869814	8.216643	7.231323	7.136187	8.071511	8.112637	6.320647
gene-LOC105605808	536	343	441	419	701	473	500	523	4.240826	2.499856	3.353312	3.100538	5.487597	3.681494	3.930133	3.942921
gene-PLCG1	3140	3183	3277	3246	3556	3373	3619	3867	16.34311	15.286616	16.391753	15.820776	18.368317	17.294651	18.74135	19.191828
gene-IGSF9	1686	1657	1832	2047	1942	2094	1905	2304	11.0621	9.932909	11.441218	12.467479	12.49924	13.390275	12.303415	14.275258
gene-PCGF5	3784	4995	3626	3562	4426	4418	4507	4714	16.68339	20.284573	15.394251	14.667457	19.314188	19.14868	19.684499	19.837505
gene-HSP90AA1	50860	53501	56662	51217	46609	45604	46968	46744	505.62973	490.529449	541.349548	476.884308	458.616425	445.935242	463.620331	442.959412
gene-LOC101117763	39	76	52	34	37	28	44	12	0.306855	0.553077	0.389515	0.246934	0.283588	0.212831	0.339118	0.084679
gene-LOC114117814	376	224	195	116	231	257	618	288	4.435104	2.472788	2.133771	1.267032	2.710778	2.894858	7.089604	3.183493
gene-RGP1	1257	1290	1289	1466	1454	1544	1567	1456	10.868237	10.388704	10.783802	12.063572	12.620838	13.232137	13.538014	12.152714
gene-DEAF1	519	615	480	467	664	585	611	603	6.96273	7.600788	6.125652	5.87224	8.741792	7.518217	8.118072	7.702616
gene-COPS4	2063	2479	2228	2265	2040	1944	1894	2044	37.163215	41.090146	38.518681	38.093989	36.312029	34.395734	33.813208	34.980247
gene-GLI1	1150	852	1121	1090	1128	1199	1260	1379	6.964982	4.8583	6.328967	6.151204	6.782182	7.330299	7.202374	7.701828
Ovis_aries_newGene_1057	1048	918	936	902	1240	940	1064	1206	4.542972	3.691888	3.635048	3.644758	5.266094	3.801231	4.422947	4.920264
gene-GAPDH	13712	18325	14291	17111	13671	13333	13167	14630	325.051544	400.632202	325.550873	379.886658	320.760193	310.8797	309.894073	330.580353
gene-SLC30A2	44	46	33	73	33	27	29	39	0.412258	0.39408	0.295009	0.638378	0.307506	0.247842	0.266805	0.350676
gene-NTF3	22	41	30	35	56	32	40	66	0.482235	0.820101	0.628627	0.700696	1.199527	0.679703	0.861072	1.380261
gene-KANSL3	2302	2164	2049	2064	2383	2530	2342	2398	10.568037	9.086609	10.800531	10.407228	12.127752	11.175662	11.321827	10.093814
gene-WFDC1	926	1808	1170	1702	1122	870	1195	1298	23.138814	41.694614	28.093053	39.852671	27.759653	21.381189	29.664547	30.94118
gene-LOX	1911	2887	1780	3772	2272	1288	2171	2275	11.114231	15.499491	9.95308	20.548835	13.082639	7.372591	12.541271	12.619838
Ovis_aries_newGene_1720	46	58	51	47	70	92	65	60	0.762895	0.891833	0.812239	0.733289	1.146895	1.501317	1.076897	0.953283
Ovis_aries_newGene_114	87	52	71	89	95	132	115	87	1.043715	0.5743	0.824856	1.00565	1.131287	1.562724	1.372173	0.999642
gene-MARK1	800	607	901	857	786	540	585	655	5.188371	3.661911	5.515244	5.119529	5.053309	3.424853	3.694384	4.085075
gene-IL36G	29	72	35	44	42	59	58	120	0.641304	1.567861	0.760595	0.946734	1.050627	1.433234	1.376579	2.710311
gene-LSMEM1	50	42	46	59	88	84	46	70	0.971615	0.754504	1.136623	1.329421	1.658532	1.605122	0.871792	1.903491
gene-CCN4	210	247	182	449	234	145	202	181	1.874359	2.036281	1.565244	3.765646	2.06825	1.268995	1.789081	1.542214
gene-PPARG	567	616	464	656	845	576	671	672	9.203913	9.044823	7.174201	9.910677	13.370482	9.084788	10.602493	9.996029
gene-ATAT1	354	326	272	364	384	373	411	464	4.570775	4.210518	3.422884	3.934762	4.729175	4.687413	5.521626	5.546804
gene-COMMD9	1171	1187	1340	1094	1006	1232	861	895	26.798111	25.05908	29.479053	23.448807	22.786034	27.73826	19.55603	19.519304
Ovis_aries_newGene_2594	174	403	469	311	305	835	327	478	0.755032	1.788915	1.608891	1.241272	1.719676	2.162944	1.666615	1.778274
gene-GPX8	428	476	289	543	407	268	299	351	11.861467	12.057125	7.65164	14.082624	11.182899	7.400291	8.341628	9.233276
gene-LOC105605551	55	85	80	109	81	130	136	118	1.210322	1.742039	1.687365	2.255317	1.771448	2.814134	3.039161	2.478606
gene-BAG3	2356	2491	2571	2392	2078	2179	2129	2243	26.150404	25.499802	27.42247	24.863808	22.826942	23.782661	23.453644	23.722002
gene-ANKRD61	41	22	44	43	49	81	36	67	0.745051	0.371102	0.76491	0.737705	0.878542	1.46288	0.643301	1.163336
gene-RAB11FIP2	1975	2348	1708	1836	2327	2078	2159	2311	9.423618	10.122693	7.754812	8.16232	10.869979	9.610531	10.10556	10.403308
Ovis_aries_newGene_4339	150	161	108	55	125	67	45	59	1.262632	1.205849	0.858522	0.376004	0.995797	0.546791	0.32312	0.52228
gene-S100A4	2243	4052	1910	3309	2493	1836	2233	2634	130.331787	217.17128	106.615768	180.065582	143.349228	104.911339	128.801651	145.87088
gene-ZNF527	256	263	256	300	319	370	382	284	2.610371	2.45629	2.545745	2.841325	3.2443	3.671796	3.845015	2.717808
gene-TRIM31	40	39	44	37	40	72	53	70	0.125646	0.110972	0.131708	0.107389	0.121581	0.221135	0.163614	0.238491
gene-TEDC2	221	234	183	268	329	252	277	302	3.686026	3.591496	2.91857	4.179162	5.439196	4.136318	4.601463	4.81071
gene-CPXM1	867	1109	842	1588	1079	558	712	1034	6.751083	7.959764	6.297618	11.582769	8.313727	4.268241	5.503565	7.673255
gene-RAPH1	1829	1816	1732	1654	1732	1954	2119	2166	5.951986	5.485092	5.400015	5.157167	5.674378	6.170387	6.904044	6.883495
gene-RSPO1	192	181	126	141	222	179	227	220	2.808938	2.539449	1.740442	1.915667	3.126823	2.566637	3.295505	3.038332
Ovis_aries_newGene_2425	43	38	5	0	3	80	53	101	0.274809	0.226969	0.029429	0	0.018867	0.504134	0.337442	0.621609
gene-FRZB	70	115	59	78	53	71	58	24	0.738613	1.122104	0.5959	0.773246	0.556815	0.74202	0.608188	0.241451
gene-SLC27A3	711	691	658	866	901	877	701	987	9.208344	8.236702	8.182454	10.522552	11.565155	11.166121	9.011406	12.192085
gene-LOC101121256	96	132	110	92	85	67	85	69	0.693679	0.801931	0.889209	0.568315	0.567893	0.434852	0.554366	0.435127
gene-LCORL	288	247	263	251	286	335	329	376	1.430073	1.127941	1.252838	1.166506	1.402042	1.634786	1.622256	1.777024
gene-DNAJC15	1691	1508	1706	1559	1938	1921	1607	1930	20.923965	17.211317	20.311259	18.080387	23.777746	23.425164	19.7607	22.763893
Ovis_aries_newGene_5185	1363	1382	1376	989	1868	1285	1379	1506	25.148761	18.226593	23.248912	18.200726	28.778391	23.02349	23.499389	28.18179
gene-ASXL1	2488	2708	2390	2350	2745	2787	2650	2919	11.001848	11.039903	10.158125	9.709862	12.012237	12.126523	11.639619	12.300492
gene-LOC114111465	39	65	49	55	60	66	99	72	0.321363	0.496573	0.390896	0.429485	0.494717	0.539421	0.816752	0.572298
gene-CCDC142	417	301	326	361	451	387	417	498	3.777389	2.445864	2.867551	3.050991	3.982493	3.384802	3.795592	4.370951
gene-SYT2	67	121	108	100	57	106	52	46	0.310927	0.5247	0.479065	0.442649	0.257337	0.483449	0.235286	0.203221
Ovis_aries_newGene_6575	80	71	63	97	140	97	87	113	1.03074	0.840392	0.770554	1.162077	1.780806	1.211832	1.101371	1.377883
gene-MYO5C	1519	1579	1833	1307	1394	1295	1303	1340	6.733601	6.4578	7.810285	5.428269	6.116161	5.647471	5.736899	5.663416
gene-LOC101105400	144	192	196	283	307	226	377	199	2.807933	3.481477	3.706635	5.240348	6.123018	4.361471	7.458401	3.714048
gene-KIAA1614	710	524	441	548	677	724	552	773	4.027906	2.798244	2.444687	2.920371	3.756912	4.078733	3.118774	4.285206
gene-KASH5	1440	1245	1359	1322	1549	1671	1356	1585	15.974279	12.728957	14.45684	13.683462	16.981558	18.147119	14.876243	16.692804
gene-V15	191953	176509	239739	209939	136835	215072	166296	164343	4172.864746	3538.824951	5008.510254	4274.438965	2944.191162	4598.768066	3589.42627	3405.458984
gene-LOC121819259	64	54	55	63	81	61	78	118	0.145879	0.114085	0.120846	0.135965	0.183542	0.138618	0.177436	0.259065
gene-DUSP4	626	762	556	451	450	404	530	537	8.373533	9.412423	7.145869	5.6579	5.963912	5.3198	7.040855	6.843849
gene-PARP2	582	1243	517	861	825	986	1102	1068	9.328376	18.395027	7.967345	12.942346	13.095133	15.567445	17.559036	16.340136
gene-ITGA11	699	857	735	880	528	585	696	812	3.949893	4.466736	3.992167	4.656209	2.950285	3.252209	3.904286	4.37256
gene-FNDC3A	2458	2859	2508	2176	3000	2695	2894	2674	12.042672	12.779812	11.70548	9.866961	14.364595	12.834907	13.980659	12.381584
gene-PRR13	768	702	971	1001	764	606	747	726	19.290907	16.246191	23.441149	23.535347	18.9965	14.956923	18.631493	17.381149
gene-AQP9	397	606	505	473	599	657	533	575	5.565117	7.82987	6.79575	6.202093	8.316281	9.056403	7.415327	7.683659
gene-SLC25A16	915	1143	926	1049	1373	1062	1152	1062	10.517377	12.142452	10.244166	11.310174	15.6507	12.004025	13.145521	11.639679
Ovis_aries_newGene_165	30	44	32	50	121	36	59	34	0.31613	0.467011	0.337468	0.513547	1.580682	0.389286	0.673462	0.345068
gene-GATB	584	883	638	814	593	606	540	665	4.484979	6.255388	4.711222	5.859226	4.510364	4.585978	4.115742	4.86761
gene-PEX3	1509	1610	1444	1760	1997	1671	1714	1782	20.084196	19.759287	18.465271	21.935726	26.305426	21.870056	22.640251	22.601072
gene-ATP23	402	587	384	426	383	358	358	328	10.362197	13.072955	9.741859	10.280572	9.822004	8.835623	9.396458	8.100182
gene-GATA6	333	419	221	255	449	330	325	479	2.071687	2.84865	1.318464	1.769887	3.280038	2.404937	2.39053	2.839821
gene-PTPRT	45	59	43	66	31	28	40	44	0.112103	0.135326	0.100363	0.155322	0.07647	0.069274	0.097464	0.103162
gene-LOC101113032	436	869	606	277	346	218	454	512	6.629715	12.196931	8.850417	3.947953	5.209922	3.261127	6.848891	7.426909
gene-STEAP4	1106	1055	631	1225	839	664	942	774	5.582172	4.913525	3.061274	5.795954	4.192296	3.29937	4.725685	3.7083
gene-THSD4	782	937	897	885	994	912	1059	1041	2.485142	2.74687	2.740264	2.634007	3.126686	2.850991	3.343228	3.154884
gene-DENND4C	3582	4099	3701	3706	4805	3767	4232	4176	11.883947	12.578901	11.875424	11.561502	15.859555	12.328109	14.039384	13.242151
gene-RPN1	8774	10340	9796	10706	8754	7866	8939	9022	115.355103	125.384544	123.781685	131.839706	113.915092	101.723778	116.700165	113.073807
gene-LOC101108416	535	604	613	421	719	676	692	532	2.918318	2.928183	3.109542	1.984397	3.665267	3.516349	3.636749	2.74453
gene-LOC101104866	506	300	332	165	309	539	567	415	12.018016	6.567958	7.562928	3.653292	7.249267	12.575121	13.365558	9.395847
gene-SLC22A31	132	161	116	221	273	218	153	214	2.171471	2.435763	1.831026	3.327309	4.375139	3.52454	2.439629	3.338075
gene-LOC101107260	121	143	106	137	165	173	175	154	1.768765	1.876825	1.456406	1.826636	2.327636	2.451293	2.54321	2.118185
gene-SLC7A6	309	324	326	403	475	482	392	344	3.570711	2.779275	3.352347	4.59719	6.145803	5.455355	4.333535	3.451999
gene-LOC101121908	74	175	92	129	121	173	151	210	0.939833	2.05145	1.147312	1.583167	1.528007	2.219768	1.929811	2.659714
Ovis_aries_newGene_3690	77	86	103	66	133	109	123	94	1.422663	1.395587	2.049571	1.076107	2.563262	1.983094	2.088199	2.166359
gene-EPM2AIP1	3703	3295	3606	3504	3661	3945	4052	4296	22.954342	18.834185	21.483273	20.340322	22.45879	24.054497	24.935707	25.385853
gene-DUSP28	706	733	674	570	674	843	837	797	6.730232	6.443514	6.167892	5.086057	6.358281	7.904159	7.914933	7.236841
gene-COL5A1	4781	7292	4331	9862	4918	3649	5418	6390	17.448889	24.545799	15.189681	33.714183	17.762656	13.098534	19.634105	22.229309
gene-ZNF516	1377	1437	1337	1436	1620	1511	1726	1454	5.32887	5.15208	4.980771	5.210887	6.229701	5.770533	6.644032	5.364768
gene-LRRC45	440	297	260	431	517	397	417	495	4.515867	2.794106	2.546465	4.169734	5.237965	4.003449	4.425482	4.837629
gene-LOC121819243	86	85	76	77	106	88	128	122	0.691413	0.630021	0.589365	0.58559	0.844373	0.702179	1.031582	0.943781
gene-SLC43A3	1107	1298	915	1103	584	908	1008	1094	11.511949	12.926487	9.176206	10.581306	6.026104	9.217723	10.201856	9.949174
gene-RGCC	1211	1459	1683	932	1610	1483	1596	1571	36.866451	40.963043	49.219471	26.546627	48.505333	44.388306	48.23241	45.567333
gene-HOXD3	49	73	39	59	71	50	105	93	0.424458	0.591566	0.32285	0.480056	0.613468	0.424872	0.912948	0.774011
gene-LOC101113073	40	210	47	64	57	0	61	36	0.767477	3.782454	0.869849	1.171603	1.105807	0	1.173031	0.666975
gene-PRKAR2A	9085	10487	10278	9942	8759	8064	8740	9318	51.214687	54.519104	55.677261	52.491184	48.866405	44.709332	48.918213	50.068825
gene-TRABD	2975	3391	3451	3310	3644	3776	3471	3780	39.807861	41.918649	44.267465	41.405088	48.42505	49.719036	46.064741	48.218846
gene-GUCY2D	58	38	53	50	98	52	54	89	0.252447	0.151335	0.219901	0.205344	0.421805	0.222563	0.231149	0.370674
gene-TCP11L1	1717	1563	1604	1342	1636	1781	1795	1901	3.585914	3.006032	3.219036	2.639486	3.378552	3.660264	3.722621	3.781912
gene-CMC2	904	634	654	523	577	599	530	472	37.115525	24.028839	25.799385	20.090919	23.424075	24.161463	21.578999	18.429046
gene-DEF8	1149	1191	1119	1195	1415	1193	1273	1397	10.944178	10.373966	10.612156	10.889099	13.631379	11.372413	12.139308	12.737066
gene-LOC121817420	34	13	24	51	46	63	38	47	0.438567	0.155178	0.288768	0.61273	0.58146	0.79582	0.484673	0.5726
gene-MMP15	989	709	690	811	588	616	796	624	7.231778	4.782546	4.848788	5.555662	4.254543	4.42628	5.777699	4.34514
gene-FBXW8	1558	1738	1795	1761	1331	1433	1658	1535	19.006599	19.604622	21.062466	20.178303	16.089804	17.221825	20.125502	17.862901
gene-PRR29	39	85	47	134	49	48	61	32	0.350544	0.675602	0.383096	1.119967	0.410737	0.407074	0.518021	0.258157
gene-D2HGDH	1265	1183	1031	1390	1299	1664	1270	1422	14.961371	12.182898	11.207852	14.791533	14.963205	18.86964	14.652086	15.861542
gene-PCDH7	5358	5290	5061	4652	5800	5235	5852	6005	16.132314	14.698143	14.48862	13.22242	17.342762	15.533502	17.444562	17.082491
gene-MILR1	63	179	69	138	90	37	82	75	1.413358	3.701264	1.48511	3.002035	1.987077	0.810977	1.813507	1.625804
Ovis_aries_newGene_3894	103	55	113	105	25	274	148	214	0.782548	0.347449	0.872221	0.783055	0.147137	1.892205	1.005026	1.581593
gene-FOXO6	118	143	148	179	237	160	186	197	1.124216	1.252012	1.349818	1.59117	2.230937	1.491291	1.753402	1.781003
gene-ZNF550	141	110	74	69	145	136	140	131	1.794433	1.282292	0.900998	0.82221	1.820295	1.701974	1.763629	1.590476
Ovis_aries_newGene_383	51	58	35	77	59	99	76	85	1.514183	1.52068	1.129465	2.087732	1.391249	3.253672	1.758801	2.028843
gene-SLC27A5	95	82	63	85	86	112	123	129	1.207915	0.955968	0.770702	1.012094	1.086511	1.402962	1.568042	1.566181
gene-OSBPL7	166	246	129	204	219	218	255	281	1.352894	1.849221	0.998696	1.553789	1.767535	1.733153	2.044639	2.169953
gene-ATP6V1D	2504	2966	2566	2511	2311	2390	2287	2282	52.287888	57.124653	51.496391	49.11195	47.766788	49.085377	47.429787	45.416428
gene-PXYLP1	337	330	320	446	402	417	322	736	3.099283	2.815062	2.804417	3.800827	3.674444	3.770482	2.910931	6.429121
gene-LOC105614936	55	53	72	27	24	38	38	34	1.523099	1.339908	1.904258	0.682268	0.657521	1.012009	1.040937	0.886691
gene-ZBED5	1349	1428	1126	1320	1742	1467	1431	1337	14.170022	14.593909	11.996465	13.650454	18.859179	15.975767	15.660929	14.08209
gene-PARP10	748	758	716	852	863	863	891	920	6.610291	6.167925	6.055397	7.04418	7.537327	7.457234	7.777446	7.720836
gene-FBXO41	74	65	50	62	91	71	97	91	0.306346	0.247141	0.197004	0.240726	0.371596	0.289031	0.396841	0.359314
gene-LOC101108536	1214	473	1478	1316	393	610	765	1330	36.115513	12.956811	42.270988	36.682823	11.561293	17.848423	22.595747	37.707539
gene-CACNB4	155	141	139	99	171	127	219	212	0.534036	0.447992	0.474702	0.327846	0.598792	0.429408	0.763157	0.69622
gene-SUMF2	661	846	902	859	773	659	543	731	10.406448	12.404628	13.874049	12.749984	12.217683	10.247343	8.592551	11.238407
Ovis_aries_newGene_5162	43	13	36	36	62	56	52	33	2.030481	0.507028	1.397021	1.424046	2.844505	2.52467	2.449448	1.336358
Ovis_aries_newGene_3264	168	121	36	252	467	437	111	65	0.88942	0.591458	0.182994	1.253488	2.453605	2.286451	0.585572	0.32824
gene-GSTK1	580	584	376	577	393	435	470	399	17.493389	16.230803	10.872078	16.280474	11.720736	12.88635	14.047967	11.445405
gene-HSP90AB1	44155	46076	47509	46080	41162	38693	42406	39359	502.066986	483.184845	519.146729	490.723724	463.244568	432.748047	478.754059	426.587006
gene-LOC101109587	191	149	164	150	227	194	214	219	2.733849	1.385075	1.792089	1.373441	2.380793	2.169234	2.246886	2.031696
Ovis_aries_newGene_5165	806	192	504	525	738	633	599	930	6.501706	1.4275	3.905034	3.965724	5.895914	5.020607	4.79567	7.153666
gene-GASK1A	442	439	370	455	260	192	394	444	5.158291	4.794346	4.196806	5.009393	2.980124	2.276187	4.34182	4.972544
gene-RAD52	586	513	636	532	505	451	422	488	9.308545	7.633204	9.713375	8.113756	8.056029	7.237891	6.74798	7.50597
gene-WDR59	1280	1022	1296	1051	1277	1254	1440	1438	10.352566	7.675582	10.07827	7.968965	10.22198	9.903483	11.559888	11.024027
gene-TRIM4	1217	1195	1261	1234	1426	1372	1460	1308	13.581318	12.303266	13.525887	12.899742	15.758307	15.062091	16.185701	13.912692
gene-UCK2	1021	841	1565	1106	899	971	826	992	18.481795	13.796144	26.823864	18.603177	15.956401	17.27588	14.67934	16.910081
gene-NTN3	155	119	138	138	198	148	196	189	2.129895	1.50202	1.810142	1.770386	2.687661	1.988786	2.665161	2.471172
gene-CCDC157	48	66	33	48	70	63	67	75	0.403661	0.519698	0.264744	0.373764	0.671986	0.524386	0.564645	0.640249
Ovis_aries_newGene_4728	56	41	62	41	35	31	40	28	0.598412	0.368643	0.605878	0.400716	0.346292	0.297996	0.406606	0.254118
gene-GNB4	2925	3404	2743	3819	2918	2552	2655	3004	15.473183	16.605093	13.944394	18.919975	15.278638	13.280478	13.944395	15.145352
gene-KCNIP2	175	142	147	183	183	245	180	246	0.626158	0.576379	0.644224	0.680285	0.665467	0.888438	0.716833	0.829007
gene-LRRC31	170	76	114	105	72	96	76	78	2.217537	0.924829	1.385318	1.321576	0.904459	1.211931	0.979948	0.928012
gene-PAQR7	2289	3001	2331	4030	4690	3336	3022	3020	14.395985	18.723311	14.619761	24.256196	30.595085	20.608839	19.923308	18.318188
gene-AKAP5	249	274	131	188	391	310	203	239	1.175848	1.196151	0.5947	0.829716	1.829319	1.442663	0.954175	1.075048
gene-HILPDA	77	73	64	71	90	107	101	91	4.478973	3.875359	3.568725	3.851768	5.164954	6.109963	5.801588	5.0198
gene-TUBGCP6	1332	1521	1384	1608	1615	1583	1620	1742	7.604082	8.041523	7.6031	8.642179	9.154054	8.938322	9.156021	9.505757
gene-DNAJC1	913	1169	1068	1093	842	909	985	891	6.784855	8.013589	7.62475	7.603909	6.192323	6.63935	7.264254	6.30782
gene-ZNF653	240	291	196	279	349	290	298	327	3.134459	3.548526	2.473152	3.483283	4.53269	3.738268	3.93473	4.087052
gene-BRF1	1549	1990	1877	1865	1956	1856	2065	2319	9.09547	10.780108	10.616147	10.268802	11.376596	10.737749	12.037947	13.002852
gene-SCN3A	50	101	51	86	55	34	67	31	0.169309	0.318832	0.167537	0.27273	0.18709	0.114879	0.226081	0.098
gene-LOC101122319	173	251	153	325	182	122	182	161	2.256365	3.027626	1.914449	3.986744	2.355581	1.524862	2.362924	2.000745
gene-CREB3L1	1009	867	990	1058	791	616	874	993	10.799326	8.553411	10.179406	10.599977	8.378654	6.482219	9.283171	10.124802
gene-TNN	110	93	55	65	61	68	56	20	0.644051	0.501053	0.30522	0.356585	0.354658	0.391126	0.323316	0.111016
gene-ALPK2	52	68	51	32	33	37	40	23	0.209408	0.250689	0.190413	0.119204	0.132136	0.144072	0.159604	0.087969
gene-NAXE	1335	1724	1397	1416	1348	1095	1148	1446	33.995129	40.753863	34.200634	33.402313	33.959169	27.465379	29.06497	34.926523
Ovis_aries_newGene_860	63	41	50	44	67	67	102	52	1.085515	0.657479	0.835872	0.711041	1.149545	1.140382	1.763314	0.85211
gene-RADIL	379	456	354	408	435	452	537	492	2.933655	3.202059	2.580949	2.923222	3.325913	3.488204	4.088357	3.561364
Ovis_aries_newGene_2882	271	100	200	204	267	291	222	305	0.84309	0.287689	0.598698	0.593847	0.824196	0.893385	0.685764	0.905454
gene-PI4K2B	1154	1303	999	1189	1338	1189	1371	1368	8.809806	9.175064	7.330673	8.503459	10.111856	8.92946	10.394164	9.957056
Ovis_aries_newGene_5954	80	44	45	55	38	49	27	35	0.824159	0.642177	0.579205	0.576668	0.600076	0.672036	0.222552	0.312923
gene-TNMD	49	70	19	10	63	35	60	95	1.193374	1.566941	0.426042	0.228595	1.51372	0.836869	1.454526	2.221882
gene-MRPL50	447	796	512	580	463	503	448	465	14.512895	23.864243	16.008335	17.670456	14.907192	16.066628	14.453866	14.413066
gene-LOC101105989	113	198	65	236	138	33	54	136	1.344497	2.192676	0.737112	2.655634	1.647679	0.381434	0.632043	1.550321
gene-RIC3	212	313	260	276	349	275	363	338	1.019812	1.389941	1.205094	1.240589	1.661447	1.303755	1.736994	1.550708
gene-LOC101121379	696	1136	813	859	718	700	693	810	24.490692	36.893967	27.501127	28.316509	25.028185	24.248219	24.23336	27.198868
gene-CTSC	6954	12314	6486	9264	8323	4965	6766	8080	56.402831	92.21664	50.484297	69.677364	66.682372	40.180011	54.36705	61.682495
gene-KY	201	310	305	270	100	244	255	173	1.066725	1.515715	1.560083	1.341338	0.525402	1.272232	1.341813	0.87222
gene-SLC35F1	123	92	92	94	76	41	54	104	0.810359	0.557612	0.581259	0.582194	0.496561	0.266721	0.352176	0.657881
gene-ZNF182	305	318	311	270	416	336	352	377	0.86762	0.85292	0.852485	0.730299	1.179307	0.941751	1.013858	1.036666
gene-SMARCD1	1121	1237	1113	1189	1070	1297	1451	1525	10.18783	10.365252	9.713857	10.117639	9.613747	11.585695	13.084292	13.208554
gene-C1QTNF3	374	584	287	1446	513	370	441	455	3.572409	5.016036	2.668371	12.921788	4.856803	3.623588	4.193318	4.130686
gene-AHCYL2	3256	4153	4669	4633	3019	3870	3750	3627	19.830064	23.326776	27.346175	26.404709	18.136928	23.051213	22.694533	21.049506
gene-RRBP1	4960	5287	5084	6118	4403	4324	4581	5351	27.174621	26.529983	26.768924	31.399046	23.874052	23.147379	24.919931	27.966209
gene-BAIAP2	2745	2500	2967	2829	2735	3440	3185	3187	23.457362	21.302682	24.80376	22.830054	23.281873	28.718587	26.438796	25.765764
gene-NINJ1	514	553	540	658	472	386	451	552	13.978353	13.860993	14.12206	16.775671	12.70725	10.333179	12.18911	14.298549
gene-LOC101112076	886	1223	1102	924	857	843	946	869	34.019997	43.297901	40.670158	33.233612	32.568188	31.850796	36.053249	31.786753
gene-STEAP1	649	1121	929	688	542	709	763	729	15.189642	24.036835	20.918294	14.980209	12.464413	16.235239	17.586988	16.149221
gene-LOC101108155	172	194	180	181	249	204	234	238	1.221405	1.275942	1.22839	1.205893	1.755773	1.42753	1.655924	1.616242
gene-TTPA	50	42	42	46	51	52	77	77	1.33716	0.473602	0.454657	0.554386	0.569813	0.652283	0.961651	1.013529
gene-ZBTB34	841	980	853	751	814	1178	996	999	3.735951	4.017348	3.642903	3.09591	3.548855	5.096028	4.344807	4.182654
gene-SPEF2	29	56	34	78	38	37	117	133	0.099636	0.200653	0.143036	0.342008	0.130709	0.124795	0.403879	0.544235
gene-LOC101119773	59	278	192	83	343	213	182	189	0.502742	2.050266	1.474952	0.619008	2.721309	1.674259	1.473305	1.439847
gene-ABCA4	135	122	155	106	195	187	168	142	0.37113	0.308783	0.407348	0.2729	0.530699	0.503708	0.456241	0.370063
gene-SYNGR2	2729	3297	2780	2677	2616	2473	2246	2717	50.545883	56.331932	49.481983	46.443516	47.954479	45.05014	41.301086	47.979149
gene-CCNH	544	585	638	571	670	756	598	714	4.699692	6.38121	7.007429	5.369457	7.693895	6.132981	5.113172	6.9514
gene-CCNJ	1799	1183	1984	1568	1292	1512	1354	1281	12.315489	7.470308	13.062987	10.062365	8.747603	10.191169	9.211242	8.363448
gene-NCKAP5	1121	846	896	850	1032	1081	1135	1093	4.388172	3.068017	3.384028	3.122164	4.00288	4.164041	4.414293	4.13849
gene-C11H17orf113	35	65	72	125	42	72	36	37	0.281651	0.49421	0.569416	0.962147	0.337608	0.580575	0.295247	0.286555
gene-UBE2J1	1841	2122	1779	1900	1466	1716	1668	1829	12.784401	13.624307	11.901479	12.388661	10.103316	11.749138	11.526296	12.125215
gene-SHANK3	549	766	589	867	805	706	846	916	2.007352	2.669013	2.069276	3.070554	2.912524	2.627034	3.174069	3.306358
gene-LIMA1	2555	3394	2695	3459	2588	2343	2850	2709	20.239005	24.782651	20.505413	25.658246	20.292076	18.253153	22.398228	20.44474
gene-MVB12A	1062	1163	1278	1273	955	1017	1073	1074	24.988754	25.223856	28.88722	28.056398	22.237347	23.538237	25.060457	24.089222
gene-LIME1	25	35	24	36	59	39	44	34	0.659482	0.854403	0.599264	0.886563	1.536494	1.001712	1.139751	0.850695
gene-LOC101118415	211	92	82	212	158	65	79	82	4.926542	2.086306	1.917828	4.950093	3.783171	1.600461	1.962247	1.93851
gene-CCDC184	31	71	70	47	109	47	86	81	0.395336	0.842771	0.864582	0.56018	1.381116	0.589977	1.089058	0.984662
gene-RNF128	1351	1425	1406	1319	1129	1191	1236	1250	14.121192	13.740044	14.125916	12.917911	11.68678	12.243779	12.82623	12.457465
gene-DCBLD1	2462	2446	2603	2681	1975	2304	2351	2320	18.272712	16.742846	18.625303	18.638617	14.521704	16.821206	17.351827	16.45096
gene-IGF2	4118	4338	3001	3216	3206	2306	3592	3226	5.150577	5.014261	3.589449	3.770965	3.967413	2.842627	4.45086	3.860734
gene-TBX1	2076	2175	2411	2285	2585	2174	2466	2864	12.82107	12.363861	14.407806	13.170072	15.685762	13.10012	14.93557	16.674552
gene-ZNF239	578	507	658	573	707	659	639	728	4.838115	4.070586	5.43556	4.387664	5.802063	5.364975	5.290062	6.008706
Ovis_aries_newGene_1088	85	164	185	150	217	187	220	163	1.086881	1.78847	1.970298	1.472425	2.44776	2.021996	2.459828	1.733707
gene-LOC105605886	1425	1233	1189	1165	1738	1173	1556	1375	8.201935	6.546798	6.577492	6.283972	9.903198	6.640422	8.888933	7.544723
gene-PHC3	2640	2735	2539	2532	2734	2907	3009	2962	6.569369	6.181701	6.082645	5.841513	6.53375	6.96543	7.414313	6.94884
gene-SAP25	47	77	72	65	81	72	116	94	1.09152	1.642859	1.589484	1.411604	1.863836	1.641182	2.658196	2.068456
gene-KANK4	127	119	95	141	192	136	150	165	0.658256	0.591981	0.478296	0.713015	0.986909	0.694069	0.770346	0.83615
gene-FOSB	18	65	32	31	73	32	80	42	0.13793	0.460947	0.237819	0.220514	0.557659	0.240454	0.610463	0.309475
gene-LOC101113101	1376	1335	1225	1368	1594	1425	1432	1531	10.974337	10.256862	9.617471	10.252116	12.446102	11.245883	11.205655	11.336289
gene-INPP5K	1063	1348	1113	1245	1319	1229	1361	1468	11.552286	13.458351	11.601877	12.623735	14.090868	13.119295	14.599674	15.141331
gene-SLC23A3	27	22	27	42	52	26	49	52	0.254145	0.197359	0.250403	0.378908	0.497803	0.247865	0.465595	0.479635
gene-ADIG	65	78	64	86	117	97	90	94	2.71868	2.925175	2.36699	3.122157	4.063714	3.698817	3.142569	3.329772
gene-CFB	328	895	387	766	532	269	496	405	3.740432	9.42703	4.243137	8.187934	6.01325	3.015295	5.625758	4.408549
gene-N4BP2L1	891	1203	762	742	1125	999	1071	998	13.061965	16.287212	10.727146	10.152667	16.306735	14.365396	15.574758	13.962088
gene-CLCA2	2313	2701	2565	2772	2877	2143	1938	1770	21.411966	23.064051	22.82362	24.035242	26.36632	19.517246	17.815138	15.618792
gene-LOC101113168	218	641	113	21	120	820	441	578	12.659215	34.346348	6.308682	1.098739	6.857798	46.832962	25.399809	32.00185
gene-MMD	2656	3223	2678	2934	3953	2957	2690	3505	28.576002	31.980829	27.694742	29.565155	42.103939	31.294043	28.738083	35.953346
gene-PROCA1	228	267	218	238	365	256	311	264	3.509232	3.767643	3.196498	3.424095	5.543014	3.949167	4.718306	3.881322
gene-NBEAL1	2105	2131	2048	1855	2450	2185	2428	2081	3.988206	3.809012	3.741004	3.324823	4.67655	4.109154	4.569731	3.7925
gene-ATP12A	185	191	113	401	458	225	249	353	1.309631	1.249915	0.767394	2.662918	3.216748	1.570156	1.751295	2.387388
gene-PTPN23	1917	1949	1873	1958	2102	2098	1932	2522	10.936544	10.26048	10.271113	10.463254	11.868019	11.765306	10.953947	13.714453
Ovis_aries_newGene_3256	40	157	79	84	141	156	161	74	0.469354	1.867923	0.904097	0.956864	1.73285	1.885884	2.084481	1.105652
gene-CDKN1B	1873	2257	1679	1650	2120	2148	2033	2079	22.12434	24.586779	19.059494	18.249973	24.790462	24.957447	23.848242	23.40234
gene-LOC121818830	168	191	62	175	279	319	157	125	2.165341	2.272689	0.757988	2.115111	3.558453	4.046681	2.000872	1.53543
gene-LOC114110296	15	39	58	6	126	62	28	16	0.058656	0.148868	0.232445	0.022742	0.521176	0.251645	0.115843	0.060509
gene-INAVA	1127	1070	1143	1244	1314	1301	1266	1313	9.407046	8.229045	9.200456	9.748118	10.86893	10.705224	10.51991	10.473355
Ovis_aries_newGene_3401	87	80	74	61	121	80	116	98	1.054127	0.966674	0.794311	0.633553	1.503755	1.055559	1.286029	1.083836
gene-BACE1	681	735	642	750	578	478	653	650	3.324168	3.308115	3.011628	3.428216	2.794812	2.293155	3.164531	3.024847
gene-PKD1	5003	5486	4916	6144	5917	5320	6074	7006	10.416468	10.535053	9.837027	11.981808	12.193208	10.894506	12.556664	13.905198
gene-TCN1	114	153	80	127	89	88	41	105	2.140304	2.655807	1.441239	2.232075	1.653765	1.625703	0.760474	1.880624
gene-LOC106991466	41	57	40	27	28	98	95	38	1.437457	1.846085	1.338452	0.864371	0.959807	3.396488	3.326408	1.263973
gene-LOC101114082	7102	12176	8634	10852	13172	12870	8462	11097	106.992401	169.172958	124.99147	153.111145	196.409073	190.712173	126.568184	159.354202
gene-TSPO	2873	3829	3154	3646	2976	3101	2860	2834	111.359302	139.167736	118.854585	135.287068	115.198696	117.640621	111.348022	105.822279
gene-CTSF	3448	4248	3398	3127	3529	4128	4025	4304	53.776559	61.088586	50.913079	45.667724	54.466802	63.30457	62.316393	63.968413
gene-ARHGEF5	2226	2376	2402	2022	2235	2551	2817	2553	12.02648	11.839246	12.47151	10.229783	12.43256	13.798273	15.774248	13.146216
gene-LOC106991885	48	47	70	43	20	29	32	56	1.489206	1.346946	2.09954	1.244927	0.610165	0.889688	0.965964	1.66172
Ovis_aries_newGene_356	207	191	225	268	335	285	232	288	1.840735	1.570926	1.928852	2.23356	2.959707	2.498301	2.049089	2.449411
gene-LOC121820615	34	25	9	12	11	33	46	48	0.438634	0.23097	0.082269	0.108098	0.105197	0.508608	0.639875	0.673513
gene-KIAA1109	2906	2866	2546	2733	3071	2993	3300	2973	5.29544	4.820235	4.454798	4.661156	5.536269	5.361524	5.974076	5.163023
gene-MEIOC	30	42	95	135	44	55	41	47	0.201755	0.25701	0.609526	0.849221	0.29099	0.362349	0.270597	0.300304
gene-EXTL2	464	347	373	508	467	566	510	523	4.672092	3.147353	3.577007	4.736989	4.559887	5.528256	4.976017	5.015215
gene-LOC114108656	72	124	109	74	78	76	63	13	1.504437	2.397382	2.196135	1.455831	1.6078	1.559146	1.309717	0.243086
gene-LRIG3	2141	2372	2434	2441	2716	2439	2532	2770	15.457578	15.793617	16.890177	16.507477	19.408852	17.324018	18.150633	19.063086
gene-RBBP9	1418	1267	1039	762	1172	1392	1542	1279	17.400806	14.339563	12.247062	8.756437	14.23409	16.802122	18.785698	14.962989
gene-CLCN6	791	816	814	879	881	992	938	956	3.989952	3.739436	3.903539	4.160047	4.335174	4.949391	4.712748	4.523486
gene-TMPRSS4	265	314	208	293	389	285	315	361	3.709984	4.061177	2.801985	3.840869	5.389603	3.919183	4.378456	4.822623
Ovis_aries_newGene_1838	182	108	151	62	85	87	91	81	1.166592	0.623143	0.813859	0.362733	0.640105	0.611677	0.65365	0.57754
gene-LGALS7	6964	7384	4787	8565	7796	5367	5059	3751	395.271637	386.523651	261.123657	455.356262	437.983398	299.624023	285.096436	202.938522
gene-CLCF1	32	42	41	57	81	48	60	57	0.198892	0.38227	0.247598	0.420624	0.727964	0.295184	0.495964	0.541511
gene-LOC101111543	389	310	416	286	447	489	451	361	3.207411	2.37297	3.326943	2.239909	3.670544	3.986671	3.677235	2.834321
gene-ZDHHC6	1706	1847	1664	1804	1447	1591	1557	1587	22.630755	22.670657	21.380451	22.498465	19.178121	20.910572	20.599819	20.018028
gene-RNF123	775	862	883	966	1030	950	910	1104	5.21059	5.292801	5.750558	6.047935	6.923366	6.168538	5.858202	7.19895
gene-STX16	3268	3363	3278	3370	3738	3634	3570	3799	21.302894	20.116945	20.523131	20.454073	24.043549	23.238868	23.112476	23.583085
gene-LOC121816777	30	30	29	24	39	35	42	49	0.36942	0.336924	0.331903	0.26749	0.46485	0.412421	0.507793	0.573035
gene-SERPINB12	1398	1687	2439	1975	1964	2358	2129	2337	16.225545	18.056173	27.217353	21.478407	22.5688	26.929077	24.539321	25.859476
gene-LAG3	145	151	35	177	118	99	36	46	1.090558	1.0422	0.251296	1.242397	0.876741	0.72797	0.26489	0.325599
gene-KCNK5	366	396	378	283	503	493	385	371	3.025704	3.01357	3.002272	2.186127	4.112468	4.00422	3.156506	2.922565
gene-POU2F3	1177	1339	1311	1401	1431	1338	1559	1552	13.412806	14.050076	14.205309	14.786197	15.775301	14.834944	17.608168	16.664299
gene-GRIP1	149	128	123	190	199	185	166	228	1.179714	0.93799	0.932317	1.422274	1.603375	1.468969	1.307878	1.7322
gene-LOC101122488	69	54	139	87	52	55	76	53	2.109974	1.506485	4.100036	2.502829	1.565709	1.65202	2.322783	1.544604
gene-ARVCF	110	150	184	136	185	224	215	146	0.899984	0.96404	1.584189	1.090986	1.502676	1.697962	1.792494	1.086114
gene-TMEM106B	2607	3017	2457	2568	3179	2926	2803	2925	11.056272	11.806206	10.012317	10.170075	13.344545	12.170967	11.798862	11.826146
gene-MSN	5729	9302	6285	8908	6165	5740	6503	7135	42.217079	63.225704	44.512196	61.484856	44.964039	41.604809	47.581501	50.117817
gene-LOC121818744	115	112	102	123	138	157	124	179	1.436025	1.28452	1.215435	1.432564	1.699381	1.919021	1.529118	2.124093
gene-NLRC5	376	641	313	442	710	379	643	503	1.565946	2.460112	1.247364	1.722407	2.909991	1.564335	2.645707	2.005535
Ovis_aries_newGene_1390	47	31	40	40	79	57	35	61	0.661468	0.398025	0.550318	0.537195	0.984124	0.767006	0.495067	0.757333
gene-NCS1	612	740	731	563	756	689	800	833	4.197922	4.677882	4.819466	3.617635	5.131359	4.650221	5.445142	5.444786
Ovis_aries_newGene_5998	47	32	85	117	46	52	34	48	0.347204	0.233086	0.591456	0.712161	0.320731	0.332663	0.217152	0.297577
gene-PLCH2	1358	1219	1443	1796	1503	1584	1683	1975	8.451153	6.981668	8.698209	10.550819	9.304703	9.764179	10.438134	11.82876
gene-ALG6	336	356	336	393	430	464	395	420	5.135793	4.999902	4.932897	5.608172	6.508337	7.001229	6.009974	6.104793
gene-LOC105613621	27	44	79	120	43	46	36	45	1.483566	2.237877	4.147139	6.198781	2.340147	2.45871	1.921438	2.32418
gene-LOC101111694	133	194	229	115	456	146	159	220	2.917403	3.928167	4.836241	2.361608	9.913823	3.150474	3.461202	4.600152
gene-NSUN6	709	648	678	710	754	910	708	822	4.112463	3.367239	3.800469	3.705958	4.218671	5.017237	4.051132	4.270199
gene-RGS22	473	522	295	346	250	216	383	391	3.659847	3.580069	2.137851	2.443273	1.835843	1.574413	3.113497	2.849689
gene-MCEE	362	436	330	309	478	439	375	448	12.815154	14.222599	11.211519	10.226922	16.746046	15.292109	13.19208	15.10837
gene-LOC101116026	1033	1011	955	1050	1221	1149	1025	1211	10.795284	9.596921	10.157688	10.288327	12.824054	12.234916	10.748441	11.62007
gene-GRIA4	63	95	30	75	83	20	31	6	0.339701	0.490748	0.152364	0.379172	0.434516	0.105405	0.16142	0.030548
gene-FNDC10	286	325	331	309	234	200	245	305	4.622902	4.831214	5.117734	4.711048	3.733342	3.162204	3.965683	4.684943
gene-LOC105605730	36	137	100	112	141	162	187	78	0.634557	2.245197	1.714521	1.865656	2.482431	2.837244	3.30233	1.315677
Ovis_aries_newGene_3793	72	64	53	54	77	62	109	91	0.845649	0.643357	0.567555	0.567563	0.802616	0.683823	1.183292	0.977376
Ovis_aries_newGene_3531	135	104	85	160	166	186	137	167	0.832436	0.53982	0.405725	0.848652	1.117327	1.114837	0.712299	1.026052
gene-TLR5	76	72	42	50	86	89	70	90	0.506515	0.477012	0.318037	0.274662	0.572184	0.580795	0.486094	0.508149
gene-LOC114108594	651	805	1044	916	661	730	643	806	9.638162	10.991093	14.850772	12.702388	9.677917	10.633399	9.452662	11.368826
gene-LOC101107295	1374	1568	1465	1577	1230	1438	893	1479	26.810064	28.047371	27.382323	28.36044	23.598662	27.587506	17.283653	27.364904
gene-LOC101107125	1900	2597	1448	1966	2244	2104	1987	2854	131.568043	165.510559	96.268446	126.940308	153.949287	142.718921	136.370072	187.614925
gene-ZBTB37	834	666	720	804	758	885	943	945	1.32372	0.975773	1.101222	1.196108	1.190274	1.382423	1.485945	1.429843
gene-LRCH4	753	795	875	839	879	902	1022	934	9.141449	9.000541	10.228447	9.437287	10.517649	10.566856	12.125958	10.703812
gene-TRMT9B	109	75	71	115	92	48	50	66	0.940987	0.604132	0.577023	0.947886	0.793584	0.359776	0.434366	0.555311
gene-RGMA	1278	1523	1281	1635	1768	1493	1425	1800	11.416055	12.542862	10.996248	13.671561	15.629102	13.117858	12.632893	15.321537
gene-LOC101114537	1976	487	861	3527	2298	2229	3588	2468	56.615223	12.853853	23.703131	94.65332	65.162781	62.807671	102.082764	67.44937
gene-SUCLG2	3261	3900	3092	3482	3118	3033	3101	2787	35.202301	38.836208	32.083576	35.202984	33.316677	32.204739	33.243645	28.674335
gene-TTC37	3855	4246	3743	4092	2949	3724	3713	3576	10.641266	10.812236	9.942723	10.577953	8.039127	10.110054	10.182692	9.40641
gene-ORAI2	566	564	524	730	799	658	718	633	3.282251	3.637244	3.548739	3.903821	4.669312	3.865755	4.773194	3.441437
gene-OTUD1	1045	1081	1038	835	1157	1195	1252	1000	11.336632	10.813195	10.819846	8.476443	12.420486	12.743484	13.481618	10.331907
gene-SLC7A4	131	121	99	114	50	96	103	82	1.658792	1.369389	1.186174	1.341448	0.593316	1.147118	1.197458	0.867535
Ovis_aries_newGene_5911	79	52	51	39	73	64	90	88	0.877858	0.421258	0.450172	0.462316	0.749655	0.730567	1.019064	0.784985
gene-SLC39A7	1235	1333	1205	1549	1133	1207	1052	1208	18.009063	16.918976	16.639739	21.486037	16.263968	17.198001	14.73354	16.252656
gene-LOC101114743	38	18	15	49	44	48	49	44	0.324664	0.143383	0.119157	0.394549	0.377757	0.408955	0.422099	0.362358
gene-LOC114117238	392	241	379	306	422	460	403	379	1.240998	0.704668	1.152035	0.90749	1.32417	1.433144	1.267108	1.144802
gene-SAMD11	1959	2089	2648	2164	2355	2686	2736	2300	17.290696	17.009272	22.447222	17.864486	20.663267	23.300978	24.105181	19.324926
gene-MIB2	859	905	873	988	935	1021	1146	1029	7.368254	7.255198	6.981401	7.840357	7.657683	8.52069	9.683797	8.098449
gene-SLC16A4	218	52	148	182	194	270	204	224	1.265208	0.277084	0.824239	0.992825	1.113916	1.546227	1.17494	1.243721
Ovis_aries_newGene_615	83	54	54	52	128	75	72	73	0.717601	0.433403	0.447251	0.418477	1.10383	0.643959	0.621128	0.60418
gene-RNF223	57	81	117	89	104	136	98	137	1.116068	1.470747	2.208558	1.632044	2.021235	2.625516	1.911875	2.564342
Ovis_aries_newGene_2281	127	49	69	53	132	56	140	130	1.307501	0.506515	0.547627	0.424134	1.470923	0.471754	1.301845	1.478677
gene-PGBD1	417	442	327	589	684	481	381	692	3.559965	3.648537	3.064429	5.056351	6.16104	3.84382	3.516425	5.949455
gene-LOC100526784	116253	102855	158253	146926	85760	139812	82909	119887	1712.723145	1397.526245	2240.60498	2027.351929	1250.5271	2026.038818	1212.801758	1683.605225
gene-L3MBTL1	124	133	93	98	133	132	171	156	0.492181	0.485404	0.35282	0.364275	0.522528	0.513774	0.672404	0.590265
gene-LOC114108725	334	703	1182	776	2638	209	721	1497	3.263471	6.332743	11.122965	7.123362	25.56466	2.000771	7.007666	13.997836
gene-LOC121820186	25	375	327	30	456	334	311	305	1.695798	23.933136	21.721691	1.938324	31.203245	22.729128	21.337629	20.075512
gene-NCALD	332	508	210	319	298	214	276	233	2.983883	4.200797	1.789933	2.678232	2.610693	1.887529	2.447703	1.966188
gene-SLC5A1	153	246	124	197	154	227	258	324	1.971602	2.926582	1.537756	2.382617	1.969928	2.882486	3.304975	3.991895
gene-VRK1	814	693	854	749	614	701	692	623	16.137194	12.342789	16.24274	13.98501	11.985848	13.767952	13.425912	11.669913
gene-CFLAR	940	1055	866	994	1028	1064	1152	1120	11.842881	13.084858	10.885265	11.82798	12.258037	13.380776	14.877565	14.11859
Ovis_aries_newGene_3302	228	266	168	116	148	174	108	123	4.468825	4.926041	3.375558	2.623539	3.468813	3.180868	2.454116	3.042364
gene-SEPTIN5	832	806	943	694	1215	673	1012	1032	12.173256	10.501351	13.255779	9.133905	16.945268	9.61882	14.510325	13.626653
gene-FBXO32	1924	1789	1864	1589	1727	2012	2016	2419	8.666424	7.429595	8.063574	6.701421	7.698083	8.909882	9.014327	10.380341
Ovis_aries_newGene_5985	52	89	125	151	134	184	153	119	0.421224	0.472408	0.667801	0.824194	0.778957	1.033626	0.978525	0.591695
gene-LOC105602254	66	36	24	76	69	145	71	39	0.506857	0.229487	0.170812	0.589449	0.476116	1.105335	0.536943	0.263224
gene-LOC114115302	604	677	675	639	592	492	555	558	5.056752	5.22924	5.430411	5.00956	4.906342	4.05242	4.6077	4.452601
Ovis_aries_newGene_2946	169	104	70	57	185	85	165	161	2.829007	1.469428	1.162614	0.666421	2.76218	1.229452	2.573965	2.335357
gene-SVEP1	2974	3629	2404	3557	2511	1752	2734	3410	7.521939	8.465183	5.844128	8.427271	6.284999	4.358097	6.866734	8.221707
gene-CXCL14	10041	14370	9722	11987	11196	8761	9913	9694	176.654205	233.174545	164.38269	197.517395	194.967316	151.61676	173.174255	162.571609
gene-STRIP2	169	188	129	215	286	199	164	276	1.034431	1.060465	0.76076	1.232897	1.733802	1.19917	0.994721	1.616846
gene-LOC101106492	1721	2691	1594	2064	1720	1239	1921	1840	18.749687	27.036413	16.693579	21.059116	18.54291	13.275874	20.775637	19.110329
gene-LOC101117758	3527	3304	3077	3282	4042	3456	3888	3413	81.708797	70.716931	68.486745	71.171595	92.856592	78.532311	89.178092	75.516078
gene-ENAH	3188	3265	3392	4245	3016	2909	2882	3452	18.035516	17.066751	18.628223	22.610717	16.947485	15.984435	16.100554	18.572781
gene-AARD	40	42	241	120	111	70	12	36	0.608625	0.583747	3.545939	1.72282	1.677163	1.051598	0.174572	0.519829
gene-GDF10	106	103	86	94	80	94	57	36	1.18806	1.067373	0.930283	0.987642	0.892014	1.040998	0.637872	0.380382
Ovis_aries_newGene_5502	48	125	90	47	206	80	69	114	0.761518	1.577781	1.029748	0.59033	2.442531	0.985803	0.761429	1.291218
gene-ZNF503	1271	1457	1372	1221	1521	1695	1497	1307	11.528846	12.185663	11.955618	10.369914	13.654737	15.120948	13.478698	11.297462
gene-BBOX1	259	473	378	299	239	224	353	260	4.539313	7.636455	6.357938	4.897601	4.116512	3.865559	6.120436	4.332864
gene-MGLL	3409	3263	3404	3378	3475	3533	4159	3885	33.168306	29.233895	31.672966	30.722736	33.407662	33.794006	40.01534	35.868839
gene-COPS9	321	737	377	353	808	534	300	736	21.646734	45.931004	24.483242	22.333151	54.066414	35.470669	20.124435	47.412704
gene-GDPD3	657	661	619	912	969	741	682	1010	17.261845	16.105323	15.534411	22.211629	25.021955	18.945554	17.924234	25.801038
gene-FAM228B	239	192	231	244	302	259	261	322	2.657958	2.636742	1.85712	2.729083	3.158842	2.289559	2.078189	2.990293
gene-MDM1	142	175	158	130	226	182	183	186	1.364694	1.571609	1.465108	1.174905	2.167845	1.74117	1.758459	1.72205
gene-ANO8	673	743	709	882	789	864	746	1131	4.663269	4.732985	4.730226	5.714595	5.409584	5.882701	5.13762	7.457668
gene-CFAP54	54	86	75	106	91	102	143	104	0.161207	0.236497	0.215208	0.298199	0.268153	0.299025	0.42433	0.295644
gene-RAB24	2528	2738	2693	2593	2818	3229	2628	3082	56.519808	56.568861	57.828481	54.275378	62.308725	71.034073	58.325994	65.683722
gene-LOC105615213	311	416	262	425	262	277	238	326	1.295387	1.664041	1.078515	1.594783	1.069195	1.112169	1.001947	1.342975
Ovis_aries_newGene_821	411	293	300	361	432	459	409	382	1.676949	1.148281	1.175659	1.372365	1.731212	1.825219	1.637362	1.455825
gene-DPT	1579	2115	1287	1878	1370	922	1411	1898	27.656788	34.164959	21.664055	30.802889	23.747786	15.880898	24.540297	31.695068
gene-ZMAT5	199	183	199	255	155	165	148	172	5.717307	5.10715	5.936952	7.345989	4.326815	4.788339	4.538979	4.894936
gene-SEMA3B	860	963	726	845	1093	786	914	1144	5.924641	6.502221	4.281288	5.467684	8.364813	5.2804	6.314524	7.27889
gene-LOC105602028	381	314	247	291	408	372	368	375	2.290472	1.764784	1.557607	1.698775	2.442719	2.225033	2.242311	2.151783
gene-ZNF362	981	972	1033	924	990	1270	1135	1079	4.389903	6.64915	3.713668	4.633678	5.195748	5.392748	2.556778	1.795017
Ovis_aries_newGene_3329	457	523	537	686	707	579	669	642	3.753593	4.199619	4.359917	5.262499	5.795109	4.711952	5.678354	5.064433
gene-JADE2	2535	2193	2502	2103	2611	2402	2734	2793	11.205685	8.888021	10.554002	8.784747	11.358125	10.415693	11.985464	11.855147
gene-CDH13	2485	3565	1983	3232	2487	1966	2487	2520	22.363309	29.477035	17.077112	27.115279	22.017758	17.300503	22.157433	21.51269
gene-BRAF	8179	5367	7085	6152	7365	8778	7551	7628	26.014185	15.715639	21.746585	18.327209	23.10201	27.321328	23.663184	23.447465
gene-LOC101105188	3092	4381	3192	3906	2797	2939	3258	3627	41.619453	54.387611	41.289242	49.239777	37.26178	38.910435	43.535381	46.539383
gene-ARHGAP12	1651	1754	1665	1637	1802	1986	1797	1872	12.117592	11.893781	11.784974	11.303325	13.065781	14.430251	13.117146	13.084361
gene-IRS2	3139	2977	3647	2049	2940	3939	3934	3200	13.312201	11.643985	14.865937	8.138389	12.342146	16.432106	16.568151	12.93953
gene-BHLHE41	877	1087	1040	1193	1155	1081	1189	1355	7.540456	8.620801	8.593856	9.610004	9.828507	9.145235	10.146188	11.103308
gene-LOC105602800	420	328	337	287	466	407	388	425	4.274115	3.072905	3.29379	2.736294	4.690897	4.069049	3.92184	4.121463
gene-LOC114110974	163	160	214	147	123	73	127	173	2.16207	1.965513	2.731839	1.827531	1.61619	0.955354	1.673457	2.18772
gene-TPPP3	579	890	288	370	453	277	385	434	16.504292	23.402288	7.88606	9.879507	12.765289	7.748207	10.896589	11.797593
gene-DKK3	1155	2065	1711	1651	1041	1059	1350	1904	13.285147	21.902662	18.916349	17.786274	11.847556	11.982677	15.41833	20.879028
gene-MYOF	2082	3953	2616	4790	3148	2206	2126	3150	8.954312	15.705684	10.838426	19.410665	13.472144	9.079444	8.834362	12.933905
Ovis_aries_newGene_6782	43	62	45	23	51	64	60	72	0.763172	0.991	0.690978	0.337619	0.884765	1.323639	1.144325	1.174969
gene-ACY1	610	643	593	453	379	486	490	535	12.588023	12.21572	11.746286	8.730568	7.750472	9.87193	10.026636	10.49472
gene-FADS6	2725	2392	3352	2747	2767	3554	3269	3308	57.325829	46.400799	67.754814	54.118607	57.609932	73.534393	68.27829	66.32988
Ovis_aries_newGene_2900	57	34	32	29	55	56	53	55	0.449657	0.245688	0.240237	0.21055	0.425717	0.433001	0.41327	0.408214
gene-ARHGAP15	74	177	85	119	93	40	85	88	0.782569	1.728116	0.860484	1.184845	0.976235	0.417064	0.896067	0.893981
gene-SAMHD1	1623	2487	1523	2086	1728	856	1565	2008	12.451108	17.490819	11.286061	14.91469	13.108445	6.560492	12.054776	14.759884
gene-PRDM11	678	741	701	674	786	791	756	859	3.263751	3.404459	3.36053	3.350549	3.910544	3.964277	3.74508	4.08252
gene-ACTG1	79595	99634	84743	106753	73972	78696	83628	87820	1191.788452	1375.866943	1219.418701	1497.068359	1096.249512	1159.006226	1243.284668	1253.407837
gene-RPS6KB1	2390	2316	2155	2312	2440	2600	2534	2608	13.883526	12.464077	12.476793	12.780692	14.473058	15.059482	14.970711	14.629681
gene-SERINC2	4906	3993	4324	4664	3928	4027	3699	4008	76.579074	57.475497	64.773986	68.039702	60.694023	61.743641	57.265111	59.494987
gene-SEC24D	1411	1964	1617	2507	1500	1461	1531	1817	10.304935	13.229198	11.353346	17.160767	10.843727	10.493426	11.105467	12.654932
gene-SLC25A29	1619	1406	1353	1491	1760	1588	1816	1490	10.177518	8.417476	8.418037	8.197997	10.283287	9.248141	10.996819	8.233256
gene-FGF5	899	562	682	741	420	625	824	215	15.189912	8.755225	11.101899	11.73431	7.024738	10.429193	13.845442	3.441848
gene-SLC26A2	4214	4402	3542	4288	3919	3341	4080	2689	16.026674	15.477923	13.228594	15.252898	15.059855	12.80339	15.413011	9.803201
gene-KEF53_p09	14605	18991	13206	14963	13627	11841	13296	14831	2132.441895	2557.262207	1852.908447	2046.051147	1969.165161	1700.452393	1927.418213	2064.002686
gene-GPC6	325	394	469	299	298	229	269	368	1.462986	1.636222	2.026708	1.260608	1.328224	1.013595	1.201698	1.578199
gene-CLCC1	1764	2071	1701	1598	2221	1988	2010	1785	13.95011	15.084777	12.911773	11.805334	17.415241	15.504277	15.808357	13.580509
gene-DRC7	50	36	26	46	30	52	88	68	0.500557	0.335284	0.251898	0.430203	0.301783	0.512222	0.912293	0.659672
gene-HCN3	46	50	38	33	27	28	35	23	0.346188	0.35	0.277672	0.236395	0.203463	0.2073	0.259148	0.161335
gene-PHYH	1630	1672	1487	1018	1289	1048	1297	1251	37.14872	35.161278	32.573723	21.730795	29.079369	23.498184	29.353588	27.170347
gene-NCAPH2	1464	1567	1335	1493	1545	1728	1569	1690	19.666158	19.495908	17.199862	18.85949	20.601353	22.874125	20.808772	21.675159
gene-LOC101110741	116	100	109	107	149	134	118	169	2.946975	2.339988	2.670463	2.54399	3.765392	3.368337	2.975374	4.122099
gene-LOC114115623	97	171	480	160	144	130	160	162	3.565583	5.820931	17.030176	5.530209	5.23872	4.691823	5.841063	5.681881
gene-LOC114110483	2323	895	2612	2013	507	1806	963	2132	55.50441	19.719223	59.97765	45.038048	11.990678	42.435398	22.846802	48.549549
gene-PNPLA2	1148	1362	1180	1353	1308	1492	1297	1580	17.764355	19.444874	17.550312	19.623117	20.048937	22.71739	19.93581	23.313927
gene-LOC114115615	91	105	64	77	112	88	102	157	0.902542	0.959071	0.60689	0.715776	1.094754	0.852983	1.002512	1.48362
gene-FA2H	6042	5033	7404	10249	11053	7027	8045	8975	70.785362	54.374233	83.352745	112.458275	128.163284	80.969322	93.576202	100.223747
gene-NPTX1	56	49	42	37	84	60	38	82	0.300463	0.244036	0.218158	0.18542	0.447461	0.318633	0.20327	0.424397
gene-FHDC1	3131	3729	4156	3851	3937	4086	4082	4557	15.596964	17.030033	19.888963	17.874687	19.455055	20.12486	20.083288	21.89255
gene-MRPL45	1672	1992	1555	1773	1516	1502	1535	1605	36.280727	39.868969	32.420574	36.02639	32.559845	32.065498	33.069031	33.192917
gene-SRRM2	19569	15766	18535	20423	19051	21030	20975	23740	65.172673	48.341785	59.216237	63.727846	62.940172	69.268392	69.531289	75.578921
gene-AKAP8	1428	1518	1516	1456	1640	1652	1624	1661	11.969623	12.293314	12.612007	11.96409	13.91955	14.003591	14.186084	13.786603
gene-LOC101119317	1487	1452	1471	1301	1649	1536	1686	1537	14.720388	13.320077	13.92008	11.986013	16.119553	15.348933	16.789662	14.342071
gene-MFAP5	737	1560	1095	1575	1214	806	1032	909	23.471019	45.956686	33.457644	46.875197	38.301677	25.176682	32.627672	27.611394
gene-LMTK3	88	49	124	92	90	49	55	44	0.505183	0.258964	0.684194	0.491342	0.508277	0.272835	0.30916	0.239748
gene-CPLANE1	1475	1267	1181	1446	1483	1462	1453	1698	4.287253	3.362548	3.259935	3.9182	4.221301	4.124978	4.112542	4.653289
Ovis_aries_newGene_1223	77	70	86	89	124	104	84	122	0.519367	0.436157	0.558983	0.565207	0.831044	0.691805	0.56193	0.784385
gene-LOC101112822	779	638	752	1087	624	467	964	489	26.638882	20.069625	24.978423	35.037409	20.933661	15.869378	33.153941	15.887357
gene-YEATS4	235	275	260	246	213	206	183	196	10.040282	10.872503	10.701995	9.856066	9.018613	8.690921	7.755651	7.976763
gene-RAB29	495	348	409	393	505	474	536	478	5.082079	3.302813	4.026625	3.784593	5.137162	4.775142	5.480542	4.674728
gene-PAXX	113	185	164	164	124	105	129	108	3.832906	5.774766	5.379453	5.184645	4.188493	3.515867	4.339957	3.478012
gene-TMEM25	428	516	416	485	532	503	548	571	5.103734	5.950115	4.593512	5.762286	6.021325	5.970604	6.587278	6.449495
gene-MAU2	3472	3417	2869	3100	4014	3549	3202	3653	22.139321	20.090454	17.581293	18.514585	25.341011	22.257723	20.272511	22.20418
gene-NHLRC3	862	1031	1331	1143	1228	1316	1142	1363	3.961056	4.37234	5.879098	4.919755	5.587275	5.951128	5.211055	5.974565
gene-MMP23B	107	255	140	244	138	103	134	155	2.486498	5.48099	3.123493	5.330988	3.186014	2.365041	3.09196	3.438961
gene-NEDD8	1691	1846	1718	1915	1606	1561	1541	1626	79.896484	80.446243	77.983994	84.748016	75.084709	72.541077	72.27507	73.209358
gene-NCF2	34	85	45	65	23	24	42	59	0.459823	1.096901	0.587449	0.858758	0.308126	0.32148	0.586014	0.789993
gene-DNAJC28	233	245	255	217	171	200	196	174	2.497144	2.417463	2.624097	2.16947	1.80629	2.10534	2.076407	1.775214
gene-ING5	1181	1365	1252	1269	1398	1479	1304	1483	9.105246	9.717687	9.318424	9.194592	10.715691	11.25995	10.028593	10.873246
gene-LOC114110349	62	53	51	75	37	35	47	51	0.480011	0.381914	0.382626	0.547159	0.28062	0.269266	0.365492	0.37919
gene-SCRIB	2404	2856	2834	2721	2988	2912	2767	3338	13.060833	14.196047	14.721392	13.856866	16.099973	15.50342	14.837483	17.229359
gene-GALNT4	1345	1179	1328	994	879	1103	1050	1102	7.36875	5.956345	6.995005	5.098114	4.765698	5.94603	5.709712	5.75495
gene-ATG4D	1005	1298	1195	1104	1274	1237	1343	1305	13.711959	16.345488	15.683087	14.116142	17.216314	16.605873	18.202232	16.978765
Ovis_aries_newGene_159	29	47	51	36	48	52	65	64	0.560215	0.845547	0.94288	0.64453	0.918921	0.993775	1.255448	1.186234
gene-SSR2	3958	5642	4428	4919	4034	3915	4167	4462	109.718584	144.173081	117.843441	127.587708	110.678679	106.652412	114.623084	117.910561
gene-LOC114113976	354	536	421	669	440	423	253	416	4.817601	6.737241	5.51591	8.540756	5.928724	5.664077	3.412437	5.406812
gene-NEU3	256	279	256	301	397	314	272	366	1.733829	2.148315	1.979887	2.243532	3.124949	2.454131	2.182545	2.775619
gene-LOC101117682	13609	15533	14699	15248	15657	14118	16929	19745	230.579651	242.731888	239.351105	241.977325	262.57608	235.282944	284.805908	318.90332
gene-SP140	327	712	374	493	531	270	334	283	3.231165	6.507141	3.406428	4.402595	4.986409	2.534934	3.151425	2.547256
gene-DMTN	244	390	247	337	514	334	265	430	1.552761	2.295095	1.538033	2.023053	3.725598	2.107509	1.820923	2.691355
Ovis_aries_newGene_4869	17	22	27	48	50	30	41	49	0.306174	0.355013	0.441662	0.980061	0.9998	0.586891	0.681327	0.673362
gene-FRMD4A	1616	1546	1637	1739	1421	1416	1502	1419	10.911539	9.823461	10.939567	11.257126	9.608193	9.377599	9.94434	9.308395
gene-SYNC	272	429	275	379	240	208	258	343	2.416813	3.513481	2.345346	3.143894	2.071285	1.780867	2.271766	2.896741
gene-RNF34	1627	1490	1253	1515	1131	1404	1330	1221	24.211044	20.447268	17.91609	21.106148	16.657938	20.542097	19.63949	17.319851
Ovis_aries_newGene_1048	696	796	388	427	388	395	471	549	4.931474	5.201266	2.642565	2.831338	2.718035	2.749821	3.316438	3.705884
gene-MIF4GD	1018	1253	1020	988	993	865	931	905	22.236338	25.173313	21.37181	20.238271	21.459834	18.56603	20.241318	18.863556
gene-SETMAR	153	162	101	197	175	182	247	202	1.865922	1.830049	1.189669	2.258504	2.115149	2.187398	3.00582	2.357961
gene-PTCH1	9820	7300	10254	7669	9791	10721	10241	9795	36.096854	24.54865	36.138408	26.306116	35.905353	38.843207	37.259183	34.226018
gene-CHIC1	377	372	302	350	425	458	372	429	1.683407	1.39749	1.165795	1.328074	1.931551	1.835192	1.532059	1.653953
gene-GNGT2	97	192	92	136	86	98	101	84	1.261456	2.318513	1.155127	1.670704	1.110521	1.253588	1.309812	1.049609
gene-TSPAN14	1542	1665	1517	1681	1273	1390	1508	1468	18.319705	18.244437	17.276133	18.707007	14.488334	16.183776	17.796551	16.628174
gene-ABHD3	693	820	762	662	678	617	583	622	8.364884	9.909345	8.970263	7.959937	8.322099	7.313418	6.7946	7.385357
gene-MKNK1	2010	1633	2293	2145	1513	2164	1609	1549	22.349773	16.782861	24.497366	22.366826	16.685502	23.620248	17.801675	16.410077
gene-CUL9	1066	1023	1041	1210	1193	1194	1108	1453	3.970075	3.501402	3.714048	4.240989	4.393198	4.370309	4.112009	5.137535
gene-UBE2Q2	1611	2102	1931	1936	2106	1956	2221	2125	15.877701	19.14869	18.32667	17.904435	20.577087	18.995361	21.749228	19.985518
Ovis_aries_newGene_4008	2609	1417	1809	960	1305	729	1471	1658	34.186878	17.124018	22.782564	11.785114	16.924906	9.392481	19.133171	20.70916
gene-LINGO1	38	74	71	94	79	31	37	34	0.300019	0.582719	0.486891	0.651197	0.642914	0.21409	0.271851	0.224546
gene-ITGAD	132	97	86	96	56	98	44	90	1.011377	0.686919	0.629259	0.686625	0.423702	0.735556	0.328297	0.653393
gene-KLHL25	1180	921	1148	1391	1369	1328	1319	1343	9.779698	7.042918	9.144513	10.802062	11.240941	10.843302	10.871136	10.624852
gene-SLC35A2	279	411	520	609	546	561	577	557	5.440558	7.483742	8.136267	9.241628	8.603678	8.667109	9.257656	8.523998
gene-FAM228A	73	29	65	53	97	69	63	92	1.157454	0.615615	0.955171	0.708566	1.536483	1.029554	1.06328	1.675793
gene-NFIL3	1907	1848	1902	1625	1524	1676	1456	1728	26.768484	24.296298	26.652942	21.666926	21.714345	24.897744	20.606885	23.261005
gene-TMEM132C	257	458	129	212	374	274	413	353	1.425782	2.347068	0.687701	1.100888	2.056865	1.493355	2.274249	1.869722
gene-NECTIN4	6379	5789	6865	6149	6735	7476	6765	7282	57.789881	48.330155	59.878642	52.353539	60.54433	66.705756	61.033097	62.997595
gene-KLK11	349	515	394	459	582	455	461	541	8.909973	12.131445	9.662618	10.988498	14.725713	11.424196	11.693267	13.174641
Ovis_aries_newGene_3047	194	183	157	39	133	109	70	35	3.23268	2.420766	2.468333	0.474581	1.971576	2.1246	1.012545	0.571875
gene-CENPU	560	708	553	490	571	493	405	426	9.646655	11.367045	9.246308	8.047539	9.806269	8.481337	6.875685	6.851004
gene-PDZD3	35	41	39	47	47	50	51	80	0.42372	0.460087	0.457316	0.529762	0.560686	0.600129	0.611884	0.933257
gene-LOC101117955	1383	1249	1061	1411	924	1223	888	1280	98.025269	81.620865	72.236328	93.677887	64.776894	85.269012	62.458412	86.427261
gene-RBM5	4452	4386	3959	4178	5186	4374	4524	4840	41.699936	37.884071	35.634735	36.651665	48.07188	40.296516	42.073315	43.209679
gene-PRELID3A	711	452	636	720	676	770	762	813	2.398182	1.434552	1.891014	2.171	2.088943	2.590839	2.396047	2.532599
gene-KRT7	3690	3902	3364	3303	1851	2618	3715	3657	66.824531	65.234934	58.653437	56.092631	33.135299	46.640067	66.968066	63.248994
Ovis_aries_newGene_4436	110	111	58	56	109	160	103	97	1.647085	1.443931	0.822913	0.824474	1.693586	2.464778	1.594255	1.455661
gene-LOC101122056	23	48	46	35	13	33	18	34	0.696771	1.382412	1.3932	1.011586	0.395207	1.014774	0.539755	0.994441
gene-SURF2	404	420	371	354	340	232	361	311	9.777629	9.380367	8.677422	7.990286	8.15552	5.53548	8.675389	7.201864
gene-KMT2A	3827	3992	3553	3307	3981	3823	4391	4134	6.737625	6.493879	6.013955	5.464437	6.949797	6.627644	7.683043	6.952039
gene-RPL22L1	2524	3966	2807	3090	2846	2743	2480	2658	144.957062	210.040405	154.891052	166.180252	161.741333	154.942245	141.401764	145.462112
Ovis_aries_newGene_4937	1201	833	939	1209	996	1254	1145	1588	9.709729	5.923827	6.941678	7.411177	7.80703	8.237636	7.348716	10.755799
Ovis_aries_newGene_1268	154	202	181	166	170	219	279	229	1.719202	2.080783	1.941843	1.732959	1.878593	2.404618	3.095893	2.434144
gene-SLC44A3	514	592	593	615	619	683	632	732	4.222943	4.484298	4.683619	4.728452	5.039783	5.36937	5.042669	5.734213
gene-PLD3	6207	6141	7203	7208	5324	5713	5801	6663	92.013557	84.006462	102.630081	100.036115	78.210211	83.487199	85.408807	94.029632
gene-OSBPL6	547	660	404	637	430	511	447	454	3.740201	4.233551	2.676112	4.107498	2.972827	3.501468	3.058542	3.025874
gene-CRAMP1	2222	1871	1924	1824	2104	2162	2294	2236	8.566312	6.599427	7.065116	6.52904	8.03351	8.130461	8.720366	8.193734
gene-PAK6	1243	1108	1417	1346	1318	1476	1380	1667	8.655899	7.461083	9.551521	8.927704	9.30251	10.061396	9.759708	11.008806
gene-DDX51	848	825	933	930	1097	916	938	1086	8.330142	7.343174	8.911677	8.335545	10.531758	8.883681	8.938649	10.034278
gene-FTSJ3	1580	1458	1667	1696	1321	1478	1411	1407	13.614379	11.592072	13.809425	13.68922	11.266877	12.528793	12.077832	11.561901
Ovis_aries_newGene_7082	132	42	117	17	19	103	19	18	2.92021	0.846675	2.485276	0.342497	0.40478	2.222344	0.406941	0.367377
gene-ARPC1B	4761	7737	4850	6455	5275	4018	5296	5585	95.504875	143.131363	93.490631	121.275497	104.719208	79.276962	105.473427	106.781677
gene-LOC101110181	108	292	527	157	211	168	154	189	0.978469	2.45989	4.619031	1.336941	1.90737	1.506259	1.389476	1.639822
gene-SLCO5A1	2306	1287	3039	2455	1288	2209	1821	1913	7.34483	3.765003	9.298115	7.315214	4.063602	6.898514	5.755695	5.796346
gene-KEF53_p05	16221	20806	15743	15365	16851	12121	14466	15442	1602.828247	1896.008179	1494.937378	1421.982422	1648.018066	1178.02478	1419.220459	1454.423706
gene-IL10RB	381	556	411	455	605	602	365	605	5.806572	7.817274	6.010968	6.491142	9.124057	9.015821	5.521455	8.782749
gene-LOC101106121	35836	40865	25959	24826	10455	24087	36099	26091	509.292267	535.609985	354.544189	330.449402	147.062897	336.703735	509.383636	353.448059
gene-PON3	2955	1496	1839	2164	2428	1356	1486	1479	37.916405	17.702642	22.673994	26.000946	30.833294	17.107384	18.930916	18.081888
gene-PADI1	2378	2530	2378	2206	2344	2942	2400	2931	18.61228	18.253148	17.880411	16.133686	18.15461	22.645073	18.643236	21.857175
gene-PITX3	38	49	40	65	96	60	72	44	0.176784	0.211578	0.176989	0.281592	0.44437	0.273015	0.333814	0.195681
gene-MAN2A2	1725	1914	1961	2123	2064	2041	2144	2331	5.796325	5.935496	6.340104	6.689932	6.870338	6.749052	7.160439	7.469292
gene-ERBB3	8715	8391	8377	7509	9422	9808	8934	8705	46.899494	41.644447	43.323738	37.8452	50.188171	51.918262	47.735447	44.654366
gene-CPOX	1765	2001	1730	1861	1625	1638	1657	1596	15.219328	15.915765	14.335975	15.034766	13.868695	13.891377	14.1859	13.123659
gene-TMCO1	2300	2803	3104	2526	2333	2414	2495	2143	56.094814	63.053207	72.765579	57.710072	56.308464	57.921284	60.433712	49.816719
gene-FXYD6	6122	7395	6142	7649	6248	6025	6038	5720	141.814898	155.833697	134.810302	165.053399	146.896754	137.187628	135.486876	125.477036
gene-HIF3A	49	90	42	41	79	59	52	134	0.25974	0.481114	0.220473	0.223182	0.454819	0.344545	0.276056	0.76472
gene-MAMDC4	36	33	22	28	45	33	41	50	0.218698	0.184306	0.122848	0.157822	0.265479	0.193502	0.256401	0.279726
gene-ART3	49	19	43	46	35	34	12	18	0.85976	0.256782	0.735909	0.750297	0.607057	0.463767	0.200229	0.298157
gene-NUB1	3618	3820	3394	3451	4161	3686	4487	3589	32.024147	31.101873	28.704183	28.655599	36.19713	32.060821	39.181632	30.233312
gene-CIBAR1	553	595	506	537	524	369	458	476	12.766259	12.708894	11.263321	11.594773	12.95188	8.396252	10.49471	11.090636
Ovis_aries_newGene_522	63	35	39	64	75	53	66	92	2.775333	1.409069	1.634345	2.61171	3.246887	2.286741	2.866609	3.846029
gene-LOC101121062	379	36	407	397	69	190	330	18	26.809889	2.313482	27.669556	26.310129	4.803762	13.233465	23.158901	1.17483
gene-CD63	3318	4734	3276	4322	3731	2810	3389	3567	110.960486	146.27072	105.42929	135.967145	123.882639	92.676872	112.842537	113.832115
gene-SGIP1	194	180	177	151	210	197	246	236	0.529854	0.472543	0.462104	0.384731	0.561436	0.537815	0.661125	0.607336
gene-TMEM184A	3061	2352	2649	2593	2698	3541	2826	3096	21.294415	15.088962	17.693917	16.821421	18.513907	24.211799	19.450139	20.506145
gene-AIMP2	1199	1261	1216	1317	1059	1217	993	1081	34.944756	34.209074	34.28978	36.16402	30.800853	35.14617	28.98544	30.347672
Ovis_aries_newGene_1481	166	138	110	127	146	364	72	219	1.087238	0.756601	0.539623	0.550069	0.786809	1.888069	0.322789	0.971709
gene-SLC9A9	522	529	336	492	443	334	394	343	4.386703	4.105386	2.713358	3.871983	3.689017	2.764565	3.292254	2.747904
gene-CPED1	464	618	400	401	601	463	580	590	2.389779	2.940381	1.954377	1.919602	3.050527	2.344828	3.185153	2.862992
gene-CD8B	40	97	38	59	51	21	42	39	0.851692	1.915783	0.767663	1.172762	1.071941	0.431128	0.879941	0.798172
gene-HHEX	110	201	124	155	135	91	101	106	1.852912	3.138193	2.021153	2.450889	2.268744	1.518104	1.693044	1.710188
gene-CASP3	920	1220	961	1082	1044	785	805	945	8.992242	11.008024	9.04042	9.915786	10.10251	7.540212	7.821011	8.793704
gene-PDE4D	865	794	791	688	909	791	1102	839	3.556153	3.08739	3.196756	2.912107	3.764033	3.346966	4.543945	3.535174
gene-XRN1	2964	2992	2751	3029	3157	3308	3238	3265	8.908139	8.302525	7.96657	8.55818	9.423968	9.826951	9.611883	9.412932
gene-LOC105616896	97	111	114	86	72	76	94	54	2.099727	2.212305	2.364782	1.746675	1.532131	1.62175	2.020632	1.120027
gene-PIK3R6	130	113	93	85	142	141	134	136	0.850994	1.044349	0.87895	0.559618	1.396656	1.397193	1.34813	1.022742
gene-PLXNB3	24	17	23	41	53	33	38	32	0.113991	0.07399	0.105637	0.18361	0.255973	0.156414	0.183593	0.146366
gene-SMPDL3A	341	507	279	289	496	381	434	420	5.076377	6.896061	3.9731	3.986787	6.92691	5.55961	6.421348	5.812089
Ovis_aries_newGene_3085	1036	878	886	879	1043	1043	990	1122	3.977627	3.373962	3.678252	3.872175	5.118927	5.095045	4.055333	5.433655
gene-SND1	3676	4128	3767	4229	3153	3570	3486	3797	30.713007	31.808657	30.24609	33.095673	26.074593	29.33931	28.918322	30.239422
Ovis_aries_newGene_7160	320	256	239	266	451	258	268	401	1.333074	0.926768	0.977965	1.010525	1.705134	1.081952	1.039304	1.514948
gene-ROBO2	381	485	359	526	567	523	471	512	1.16481	1.37005	1.056286	1.512553	1.719124	1.580053	1.438467	1.49315
gene-PANK4	626	618	608	636	726	669	747	707	6.880536	6.237745	6.428617	6.551035	7.910122	7.25907	8.192361	7.481914
gene-LOC101113786	804	665	625	800	857	701	887	924	5.445166	4.15475	4.06855	5.074942	5.744754	4.671748	5.964161	5.96266
gene-CCT4	7319	7963	8130	7553	7306	6439	6606	7100	86.740356	87.043205	92.598747	83.847275	85.700424	75.065804	77.742722	80.210464
gene-COL6A1	11083	16265	10028	23119	12195	8480	13329	13988	82.067299	111.079132	71.36348	160.347321	89.382668	61.762867	98.003174	98.732887
gene-TP53I3	318	356	242	336	473	346	363	347	7.00264	7.251652	5.123349	7.013581	10.348199	7.48123	7.947109	7.276051
gene-LOC106991442	76	80	71	41	48	65	35	37	7.562851	7.350522	6.725069	3.781746	4.673552	6.347013	3.444841	3.443819
gene-SYT14	499	258	142	181	98	308	101	195	1.723328	0.791683	0.332104	0.642824	0.340585	0.939408	0.383572	0.627731
Ovis_aries_newGene_871	102	147	134	149	134	214	135	217	0.680547	1.217695	1.25145	1.263183	1.067098	1.999859	1.053358	1.666321
gene-ADAMTS2	712	1176	572	1305	872	416	815	779	5.533353	8.43143	4.273258	9.498522	6.753466	3.175816	6.289489	5.765791
Ovis_aries_newGene_3957	3469	2424	3557	5658	5099	4925	3739	4705	14.351129	9.880848	14.574909	22.593748	21.326223	20.702101	15.681286	19.156855
gene-KIFC3	2188	2327	2603	2420	2483	2965	2598	2584	18.393421	17.877409	20.910629	18.998702	20.700446	24.256782	21.597586	20.833414
gene-SLC26A11	322	391	422	439	463	456	513	438	2.957162	3.312303	3.727499	3.776279	4.214576	4.127473	4.683784	3.84137
gene-BEND7	655	1255	1157	595	781	1553	1089	1155	3.323053	6.036321	5.888382	2.78615	4.121769	7.767172	5.574647	5.638101
gene-DEPDC7	249	366	369	234	235	177	228	300	4.237513	5.74069	6.065324	3.727112	3.966323	2.956631	3.861149	4.852518
gene-COPS6	2510	3143	2894	3155	2465	2602	2613	2701	66.700668	77.0411	73.923553	78.544983	64.837639	68.030533	68.959206	68.426193
gene-WDR38	225	283	144	209	163	187	157	142	5.415482	6.308017	3.333702	4.721034	3.898377	4.445487	3.755265	3.252513
gene-ZNF184	576	638	551	495	638	660	633	668	4.170596	4.263827	3.833056	3.353079	4.576065	4.706856	4.521303	4.606059
gene-CIPC	1869	1879	1862	1907	1592	1770	1722	1569	13.73007	12.846857	13.084381	12.921349	11.657521	12.865364	12.651324	10.981306
gene-ZDHHC1	350	431	319	394	478	369	449	484	4.519776	5.451541	4.083409	4.985797	6.216528	4.287372	5.656291	6.046848
gene-MERTK	603	556	483	540	644	592	658	631	4.819478	4.096516	3.710957	4.038137	5.092702	4.651881	5.223383	4.807883
gene-CD8A	36	62	12	47	137	27	27	73	0.497827	0.792401	0.160487	0.610553	1.879843	0.356884	0.36839	0.96786
gene-ZSCAN26	350	303	214	387	382	352	370	451	3.617533	2.729263	2.627004	3.548334	3.975672	3.385031	3.59609	4.568102
gene-ZNF532	3088	3248	3041	3292	3699	3136	3427	3747	13.538975	13.405237	13.083908	13.409112	16.17052	13.824453	15.119402	15.874112
gene-ANKRD44	577	903	508	659	938	656	769	747	2.586263	3.905054	2.221052	2.832145	4.355766	2.909115	3.594328	3.212296
gene-ITGA9	645	747	576	703	605	527	570	575	2.383412	2.545318	2.043942	2.431572	2.212375	1.912785	2.089316	2.023633
gene-NAGS	30	37	53	69	15	23	48	37	0.408693	0.472246	0.704355	0.886926	0.203908	0.306284	0.649978	0.478651
gene-VCAN	5590	8659	5891	11281	6801	4096	6000	8201	16.331945	23.057097	16.08309	30.633356	19.664142	12.136573	17.401602	22.731042
gene-EEF1G	40161	49971	44018	45549	40042	40787	39554	39222	828.265808	950.456299	872.413635	879.818054	817.358826	827.372009	809.956116	771.047485
gene-GGCT	1389	1309	1255	1349	1095	1409	964	1088	24.034569	20.896364	20.86865	21.874729	18.752655	23.98526	16.568842	17.948162
gene-EXT2	2192	2664	2534	2774	1920	2139	2534	2350	22.244305	24.838602	24.048626	26.389039	19.148014	21.130009	25.531506	22.204819
gene-ZNF25	742	742	656	706	864	724	748	924	4.366898	4.27586	3.765645	3.944756	5.221549	4.457692	4.311579	5.117502
gene-DGCR2	3797	3706	4020	4042	4154	4299	4248	4554	32.58228	29.398992	33.127188	32.542078	35.217585	36.231216	36.186222	37.25678
gene-FNDC1	1124	1045	795	1942	1201	467	658	1307	5.094438	4.371295	3.46899	8.179371	5.479786	2.085997	2.927504	5.643957
gene-MVK	2010	2317	1745	2262	1617	1841	1807	2046	28.636149	33.881739	26.2502	32.507991	24.693168	27.847302	26.658164	28.824805
gene-PSMC5	3382	4015	3684	3852	3254	3441	3340	3250	76.273834	83.527573	79.847412	81.366554	72.646484	76.33345	74.791321	69.878174
gene-STXBP3	1840	2154	2066	1896	1681	1847	1686	1838	20.588578	22.227453	22.210294	19.897892	18.618881	20.349871	18.749623	19.628277
Ovis_aries_newGene_5168	52	48	27	43	85	52	40	65	0.985975	0.697224	0.408452	0.631175	1.49181	0.918335	0.701491	0.972878
gene-CCDC7	110	85	96	56	122	139	103	107	0.707346	0.436935	0.488037	0.493147	0.774495	1.038818	0.710027	0.684508
gene-PTK6	623	666	628	578	748	671	690	742	5.684852	5.591798	5.473928	4.915166	6.880577	5.963302	6.318519	6.468903
gene-SEC61B	1790	2272	1895	2081	1838	1757	1706	1816	92.316772	108.039955	93.911064	100.49366	93.787056	89.10305	87.349297	89.252411
Ovis_aries_newGene_5244	455	294	301	419	430	506	363	526	2.30998	1.404015	1.481325	1.816725	2.068987	2.181576	1.759156	2.518075
Ovis_aries_newGene_1008	40	27	34	30	42	41	58	44	0.693296	0.437357	0.563505	0.496111	0.73408	0.703568	1.011946	0.738652
gene-POGLUT1	1297	1561	1519	1533	1227	1399	1207	1357	8.402221	9.325204	9.484348	9.301504	7.867506	8.93254	7.763931	8.377728
gene-NRK	85	93	84	212	47	72	80	121	0.295265	0.296409	0.279905	0.689558	0.159947	0.2451	0.273936	0.398826
gene-PAN2	1436	1423	1312	1441	1428	1622	1545	1651	9.36772	8.528142	8.195803	8.786944	9.188819	10.399195	9.985351	10.268053
Ovis_aries_newGene_2945	72	66	38	57	60	102	70	91	0.534603	0.45357	0.268174	0.39969	0.439801	0.747984	0.52053	0.650187
gene-TFB1M	357	424	413	371	310	366	308	294	3.697162	4.054156	4.114292	3.603204	3.181683	3.728813	3.164619	2.898509
gene-LOC105610484	124	171	175	156	121	123	51	151	0.843104	1.064422	1.115237	0.991843	0.806551	0.828341	0.326182	0.981171
gene-PXDC1	572	810	531	663	763	684	653	889	4.369284	5.689063	3.919377	4.750579	5.782516	5.152352	4.946674	6.464957
gene-MED15	2072	2213	2198	2140	2405	2170	2354	2575	21.543611	21.164053	21.924438	20.819866	24.658438	22.176925	24.272975	25.478428
gene-LOC105611310	28	37	47	33	33	45	68	61	0.624355	0.747601	1.006854	0.690689	0.71412	0.969396	1.489068	1.290127
Ovis_aries_newGene_3636	146	132	138	142	209	104	208	219	3.172877	2.192314	2.700339	2.599444	3.898747	1.948468	3.795745	4.080894
gene-LOC100147796	378	288	368	374	380	468	402	455	21.458677	15.054946	20.101934	19.876352	21.390568	26.169441	22.65904	24.635809
gene-GPR179	66	59	62	48	69	112	62	79	0.204016	0.170082	0.185713	0.138409	0.211333	0.344468	0.191357	0.23581
gene-HEATR6	2132	2044	2328	2196	2300	2456	2485	2397	15.77703	13.944548	16.610301	15.220608	16.871937	17.911536	18.306576	16.945865
gene-EDIL3	2359	2643	1755	2543	1633	1870	2335	2154	14.046128	14.508771	10.043983	14.185139	9.617871	10.949659	13.804221	12.224503
gene-RAPGEF2	2002	2311	2039	2032	2022	2312	2472	2455	8.444781	8.991657	8.259286	8.054133	8.435027	9.590705	10.359499	9.867504
gene-NRF1	1308	1137	1107	1161	1308	1309	1411	1278	3.280576	5.282804	2.792785	2.508895	2.381095	3.079038	2.322356	3.968379
gene-LOC101109219	42	84	42	27	47	15	27	36	0.815721	1.652702	0.797791	0.497501	0.935898	0.274267	0.574213	0.663782
gene-PFDN1	857	1006	875	884	928	730	704	747	35.793304	38.766445	35.140064	34.596451	38.381058	29.991743	29.218117	29.749054
gene-RPL36	594	5737	4888	4996	744	527	2651	4996	43.549267	388.193451	344.610779	343.298157	53.961071	37.987064	193.105087	349.339294
gene-LOC101121387	177	228	255	113	201	119	139	91	9.415158	11.206052	13.050091	5.631178	10.580237	6.198916	7.344071	4.611845
gene-CASZ1	8206	6434	8111	7548	7961	8758	8670	8859	26.041616	18.871803	24.689575	22.41389	25.087931	27.253894	27.337018	26.859904
gene-SPEG	890	953	860	1161	996	1118	1043	1249	3.024251	2.925034	2.676841	3.893419	3.268167	3.497804	3.27715	4.053441
gene-ADHFE1	99	95	106	100	113	114	150	145	1.498138	1.328164	1.542694	1.412325	1.697067	1.694372	2.259723	2.090502
gene-LOC114112781	155	100	35	284	101	184	363	284	4.194679	2.479734	0.898493	7.198922	2.687035	4.895752	9.752151	7.325875
gene-MYO5A	4704	4592	5134	5400	4143	4298	4733	4351	11.65777	10.496458	12.236836	12.532347	10.151075	10.480642	11.643718	10.276749
gene-IQANK1	125	106	131	96	177	161	118	146	1.726456	1.340778	1.726743	1.232929	2.420454	2.185301	1.616241	1.914177
gene-CTHRC1	43	38	27	59	35	16	21	39	1.419312	1.149822	0.839971	1.83307	1.155007	0.526628	0.68114	1.235398
gene-OLFML3	1244	1603	912	1428	1099	860	1321	1054	20.680021	24.582956	14.570928	22.240158	18.094494	14.063052	21.805653	16.713739
gene-SLC2A12	321	425	427	330	344	321	283	260	2.897067	3.53867	3.703779	2.793371	3.07509	2.852819	2.531626	2.239207
gene-KLHL21	2091	2266	2084	1956	2142	2470	2270	2383	12.448542	12.439567	11.921008	10.90237	12.619466	14.463587	13.414087	13.523046
gene-ZFC3H1	2869	2594	2817	2686	3161	2984	2866	3161	12.171569	10.142494	11.471693	10.654477	13.276086	12.437597	12.068229	12.772025
Ovis_aries_newGene_7108	46	31	31	47	64	45	46	63	1.416465	0.553907	0.579222	1.391322	1.556809	1.029699	0.895945	1.610817
gene-TAFAZZIN	321	422	303	241	395	359	356	459	4.975662	6.049583	4.670217	3.606941	6.157447	5.736883	5.688593	6.927094
Ovis_aries_newGene_505	30	37	66	78	43	50	23	20	0.332659	0.372027	0.694814	0.808801	0.46559	0.546117	0.252564	0.209816
gene-DNASE2	594	705	716	688	564	538	563	650	13.914287	15.240216	16.125868	15.087337	13.06864	12.394423	13.0807	14.512593
gene-SPSB1	817	1084	881	845	942	1055	1002	1084	7.389048	9.342459	8.03039	7.158532	8.809398	9.529139	9.180928	9.591832
gene-ADAMTS14	23	44	26	42	42	35	35	86	0.121383	0.21898	0.136748	0.210723	0.220246	0.183648	0.189225	0.44477
gene-LOC101103749	43	56	28	39	19	78	53	104	0.316691	0.375624	0.193176	0.267311	0.13362	0.559187	0.386619	0.730932
Ovis_aries_newGene_3801	174	165	96	218	59	72	184	132	1.380269	1.186829	0.711684	1.57438	0.4385	0.551489	1.505779	0.945758
gene-TMEM244	41	80	57	43	51	84	89	80	0.7688	1.380219	1.026958	0.743084	0.935382	1.555219	1.660445	1.434542
Ovis_aries_newGene_4688	120	119	132	88	101	77	99	58	1.552617	1.641217	2.070015	1.048522	1.408105	0.970795	1.287647	0.907054
gene-TIGD7	181	163	150	142	245	201	148	224	0.806688	0.671787	0.644663	0.592804	1.08228	0.882343	0.656833	0.955433
gene-PLEKHG1	2779	2725	2879	2817	2877	3128	3082	3298	11.83237	10.693959	11.780286	11.228344	12.129975	13.096864	13.027485	13.392817
gene-TEX14	56	69	93	48	119	94	74	79	0.312143	0.359662	0.503469	0.251704	0.659954	0.517929	0.411256	0.423356
gene-ZNF3	1114	984	1097	1193	1312	1226	1114	1318	10.96903	9.076541	10.445672	11.018131	12.675567	11.797837	10.832035	12.236064
gene-ZNF276	1243	1125	1246	1204	1389	1292	1220	1528	9.725051	8.07822	9.313277	8.787124	10.685824	9.895386	9.396844	11.375358
gene-COL28A1	244	181	14	37	123	53	43	17	1.825811	1.247686	0.098407	0.254061	0.906563	0.390182	0.31841	0.119471
Ovis_aries_newGene_3887	102	67	98	72	110	113	91	146	1.533658	0.882933	1.564857	1.061048	1.835856	1.796493	1.343968	2.117353
gene-EPB41L3	593	850	535	691	584	384	555	668	3.405521	5.43259	3.253156	3.745815	3.389529	2.154929	3.62909	4.292541
gene-PDIA3	11365	12611	12422	12858	10841	10233	10548	12125	200.916046	205.60704	211.051666	212.900116	189.684265	177.944794	185.152557	204.323608
gene-LOC114109662	400	580	214	725	321	218	505	339	4.192566	5.61401	2.156708	7.129898	3.33193	2.251524	5.262567	3.392866
Ovis_aries_newGene_6924	237	313	205	267	401	229	265	393	2.586936	3.143316	2.142652	2.721246	4.326039	2.452124	2.866643	4.086863
gene-LOC114116192	279	259	219	274	207	188	210	215	9.182432	7.865088	6.925036	8.439304	6.732232	6.077175	6.850613	6.740622
gene-PPIB	6181	8187	6637	7254	6662	5715	6199	6398	199.775909	244.023651	206.138687	219.570694	213.099121	181.658112	198.925766	197.10704
gene-UBIAD1	535	589	600	547	410	538	507	457	4.523835	4.595242	4.876194	4.329821	3.42888	4.470897	4.25175	3.681951
Ovis_aries_newGene_5474	134	201	143	168	229	191	209	184	2.066192	2.857872	2.114531	2.428322	3.499424	2.894753	3.200917	2.710274
gene-ARMC12	49	41	32	34	79	35	58	50	0.116456	0.088573	0.071586	0.082745	0.184793	0.080407	0.135964	0.112603
gene-TMEM183A	2243	2674	2527	2543	2171	2275	2201	2278	37.546462	41.326264	40.692048	39.909999	35.968847	37.478155	36.631049	36.403706
gene-ZBTB16	641	875	939	504	376	817	943	1985	2.391447	3.005065	3.356995	1.761217	1.382791	2.997752	3.449748	7.035697
gene-TIGAR	705	748	901	824	626	825	629	605	7.932551	7.770955	9.754648	8.688326	6.978544	9.139727	7.041051	6.486628
gene-LOC101105154	165	355	119	302	142	93	244	170	0.806312	1.649622	0.625617	1.485292	0.659677	0.428663	1.210918	0.734471
Ovis_aries_newGene_3374	478	311	493	776	210	314	551	453	7.368612	4.41367	7.294234	11.201299	3.198723	4.748414	8.431906	6.658389
gene-PARK7	2717	3294	2625	3045	2583	2348	2705	2740	84.629013	94.632675	78.569435	88.848236	79.646675	71.937653	83.661514	81.348564
gene-POLE2	300	291	292	287	250	241	242	207	5.166316	4.596386	4.835607	4.625487	4.247252	4.053488	4.129049	3.385982
gene-EFEMP2	1008	1707	1047	1986	1064	813	1176	1555	13.938181	21.770167	13.820866	25.817747	14.6295	11.062033	16.182548	20.556503
gene-METTL15	359	447	347	346	249	241	342	372	2.720969	3.076639	2.485807	2.501684	1.833734	1.769259	2.585958	2.700509
gene-PLA2G2E	497	493	404	256	234	856	542	587	13.618625	12.459133	10.632698	6.567817	6.346251	23.099527	14.773064	15.345472
gene-GNAT2	254	198	288	333	270	418	307	360	1.127151	0.809866	1.226874	1.386313	1.188331	1.825976	1.351972	1.524157
gene-ZNF398	1164	1311	1102	1123	1284	1286	1304	1343	4.812347	5.007869	4.384184	4.349616	5.256606	5.23583	5.359182	5.29248
Ovis_aries_newGene_7089	159	239	182	293	189	174	148	152	2.677207	3.714072	2.948786	4.639296	3.152266	2.881318	2.472554	2.448731
gene-GAPDHS	240	149	172	160	181	320	237	208	2.153253	1.235099	1.483208	1.340368	1.601608	2.826584	2.109404	1.779069
gene-MYH10	4745	5511	4949	5310	3843	4484	4831	4974	18.56153	19.894845	18.643973	19.503457	14.873435	17.276008	18.74421	18.562302
gene-NOB1	1862	2162	1976	2023	1814	1691	1789	1861	34.639477	37.09457	35.335773	35.250439	33.401024	30.938423	33.038448	33.008354
gene-VPS26C	1231	1258	1135	1326	1222	1213	1491	1683	13.687949	13.195078	11.89074	13.439084	13.039735	12.948331	16.447725	16.700892
gene-UNC5D	78	42	154	72	79	126	138	169	0.250733	0.123517	0.481772	0.214477	0.252418	0.401682	0.443386	0.52111
gene-LOC121815983	2130	1970	2159	2119	2211	2275	2349	2436	16.400089	14.336771	16.691176	15.257732	17.686622	17.488164	18.827552	17.860388
gene-C20H6orf52	177	86	118	152	137	152	213	221	4.79496	1.873172	3.153398	3.616653	3.566157	3.741946	5.399542	5.368923
gene-ASIC4	177	105	122	144	156	153	179	238	1.278255	0.696458	0.845274	0.976261	1.116556	1.086138	1.280976	1.638395
Ovis_aries_newGene_3995	34	34	45	31	56	43	53	48	0.496684	0.534853	0.691155	0.434912	0.871073	0.652833	0.794455	0.690141
gene-ST7L	722	655	576	592	783	742	777	638	2.561262	2.265943	1.966286	1.933729	2.793093	2.550882	2.651988	2.17118
gene-SLC47A1	101	177	68	72	198	134	120	120	1.40102	2.293309	0.900452	0.946248	2.789785	1.85261	1.657403	1.596853
gene-LOC101121142	902	652	654	1152	669	1195	930	1384	9.403311	5.956564	6.435042	10.420431	5.782539	12.524136	9.840932	13.742413
gene-ATP2C2	1040	689	890	954	1093	961	912	1228	9.408184	5.732496	7.702859	8.080108	9.776253	8.536041	8.190933	10.568433
gene-PDGFRL	475	722	391	784	454	314	592	501	5.138461	7.201239	4.056821	7.937154	4.859576	3.340178	6.355639	5.161291
gene-BCL9	678	768	690	727	869	754	773	842	3.232562	3.368379	3.143903	3.220474	4.087436	3.527282	3.636354	3.812595
gene-LOC101123292	49	63	64	37	88	72	52	81	0.221967	0.26383	0.281786	0.158511	0.397525	0.323041	0.236325	0.352409
gene-DCTN5	1540	1828	1667	1861	1429	1599	1507	1576	23.633643	25.906228	24.594017	26.757444	21.734063	24.154029	22.976847	23.058534
gene-SLC2A4	79	152	104	121	115	153	158	167	0.868918	1.545465	1.099627	1.243397	1.255464	1.658941	1.724045	1.752754
gene-EIF2AK2	524	673	672	584	602	441	478	541	6.971729	8.207461	8.527266	7.237172	7.861244	5.726844	6.276643	6.811778
Ovis_aries_newGene_5364	47	3	80	22	138	2	30	204	0.498477	0.026476	0.811614	0.212383	1.443011	0.012588	0.311015	2.05502
gene-COLGALT2	111	105	35	183	131	208	116	180	0.708892	0.621651	0.213589	1.102518	0.830135	1.312367	0.737513	1.098911
gene-CYBB	525	765	476	659	526	347	558	549	3.65958	4.916979	3.189176	4.303231	3.630104	2.375031	3.857304	3.649666
gene-KCNA1	45	16	34	64	56	47	90	48	0.157138	0.051802	0.114867	0.210381	0.194797	0.162941	0.317157	0.160325
gene-RNF19B	2860	2691	3940	3214	2734	2852	2805	2650	31.316432	27.170022	41.455216	32.954941	29.620687	30.713387	30.485649	27.666113
gene-ADRA2C	54	51	34	40	24	41	17	39	0.809028	0.698419	0.483727	0.560972	0.347866	0.596573	0.248935	0.548142
Ovis_aries_newGene_5836	1394	1257	1703	1440	1080	1460	2327	2143	4.542119	2.333664	4.189336	4.665567	3.04282	3.830726	4.83796	5.964289
gene-DHDH	250	670	184	186	390	538	490	330	5.972775	14.76963	4.217982	4.162045	9.223736	12.636047	11.614854	7.503433
gene-S100A2	4754	6269	4900	6254	5535	4081	4468	5203	292.122746	355.28005	289.036382	359.921162	336.582501	246.579831	272.624061	304.788471
gene-LOC101102155	797	1664	1652	1539	682	730	1456	1494	9.76518	18.807594	19.456526	17.665098	8.264286	8.792233	17.717424	17.451992
gene-IFRD2	1943	2279	2411	2377	1918	2081	1946	2055	32.275689	34.865517	38.164515	36.744718	31.29136	33.578204	32.178507	32.423366
gene-MLLT6	2855	3043	2673	2680	3138	2888	3059	3295	11.806757	11.606389	10.623788	10.38555	12.860806	11.75465	12.569234	12.998084
gene-TRIM65	620	800	546	678	797	637	713	907	6.256148	7.442284	5.317382	6.432291	8.024395	6.312026	7.171498	8.725846
gene-KRT2	37	76	44	56	156	42	58	59	0.465667	0.890321	0.536117	0.657813	1.956563	0.513769	0.721378	0.71564
gene-GCDH	819	937	675	864	732	895	1020	1163	12.785166	13.489967	10.120144	12.636592	11.314556	13.742506	15.808444	17.307116
gene-CDYL2	418	497	594	498	429	303	385	521	1.521119	1.668711	2.076145	1.699114	1.544105	1.085221	1.390664	1.807596
gene-CCDC8	758	986	828	1021	985	982	955	1135	7.576498	9.09336	7.958373	9.563365	9.745483	9.662885	9.486301	10.821303
Ovis_aries_newGene_2210	2192	2015	2531	2266	2006	1689	2114	2119	36.189034	30.686775	40.16029	35.041069	32.788891	27.42754	34.662155	33.345642
gene-ABCC5	990	868	958	1082	1075	1201	1017	1135	6.348371	5.174912	5.762988	6.309709	7.495486	7.428137	6.469063	7.184525
gene-LOC101107036	76	64	99	89	93	132	99	114	1.251838	0.969314	1.55643	1.373713	1.504629	2.128439	1.605169	1.782182
gene-CCDC57	203	189	192	200	236	242	207	292	1.41336	1.587324	1.65798	1.486759	1.938369	1.975667	1.598061	2.249796
gene-PRKCB	267	519	228	299	282	157	263	281	0.994252	1.602157	0.730891	1.116077	0.99059	0.517135	0.874466	0.895965
gene-COPE	2908	3881	3032	3973	3082	2900	2611	3434	76.261223	93.866264	76.417084	97.570412	79.993256	74.809509	67.990891	85.832489
gene-CROCC	943	842	818	900	892	1111	1121	882	4.300316	3.541333	3.582105	3.839747	4.022695	4.982233	5.074085	3.828606
Ovis_aries_newGene_3079	35	100	134	35	43	56	47	51	0.84631	2.088124	3.004868	0.641642	0.857238	1.425757	1.291399	0.877913
gene-KCNE3	232	165	123	95	124	87	140	91	3.05403	2.021586	1.556012	1.149726	1.58058	1.129228	1.78897	1.114738
gene-CRY2	1326	1412	1252	1356	1345	1416	1638	1543	10.013638	9.828923	9.084999	9.562147	10.020151	10.496182	12.379838	11.075945
gene-LOC101119869	739	919	383	358	254	780	309	333	17.92725	20.554544	8.913198	8.119349	6.086515	18.611877	7.441637	7.688804
gene-LGMN	1212	1842	1560	1882	1271	1306	1292	1707	18.146898	25.448173	22.441502	26.450464	18.871887	19.16693	19.248325	24.332126
Ovis_aries_newGene_3650	50	58	38	45	40	27	35	33	0.815397	0.878801	0.599832	0.689544	0.653505	0.429521	0.566012	0.51644
gene-KHDC4	1734	1439	1701	1735	1909	1843	1654	2031	17.092634	13.074286	16.105803	16.014046	18.623932	17.865839	16.189068	19.082376
gene-SLC22A18	94	180	194	185	201	180	222	239	1.853394	3.295366	3.710269	3.48206	3.941869	3.530593	4.319333	4.460147
gene-HTRA1	9711	11813	9969	11590	9661	8198	10554	9579	135.839722	152.398026	134.013077	151.840851	133.754578	112.792046	146.573502	127.720863
gene-CARD14	136	203	127	118	194	173	189	186	1.184922	1.655883	0.977594	0.896512	1.584274	1.491202	1.64515	1.55072
gene-KLHL42	1450	1689	1341	1373	1922	1553	1589	1479	6.191313	6.651904	5.50026	5.488682	8.121802	6.522444	6.733717	6.019412
gene-ACIN1	5546	5208	5299	5262	6060	5942	5487	6071	38.199512	35.88116	37.364904	33.96052	41.148251	41.900279	37.135537	39.020078
gene-PELI2	625	674	498	550	606	726	639	731	3.246983	3.226624	2.483913	2.684114	3.12096	3.711493	3.302776	3.645041
gene-RASSF10	682	765	705	776	596	645	608	680	3.317988	3.432484	3.29821	3.538036	2.86927	3.086046	2.937841	3.153896
gene-GNG10	2783	3655	3399	3243	2751	2833	2832	3183	60.457569	72.46731	72.082583	65.964249	57.615402	59.760506	59.632986	67.10676
Ovis_aries_newGene_3357	26	104	49	90	141	82	76	88	0.192237	0.705427	0.348563	0.65975	1.030778	0.592222	0.555321	0.619906
gene-LOC105607297	4624	4848	4516	3980	3572	3740	4568	3974	15.908899	15.381663	14.933201	12.825451	12.163598	12.656355	15.605115	13.0316
gene-VEZT	1596	1755	1534	1591	1942	1761	1793	1658	4.079649	4.081925	3.753433	3.769169	4.838168	4.402997	4.478732	4.015159
gene-PHF21A	1458	1480	1512	1353	1674	1556	1706	1509	5.295717	5.037464	5.347763	4.694062	6.132907	5.552027	6.079617	5.104912
gene-RECQL	1155	1157	992	987	1331	1127	1207	1160	6.517078	6.025133	5.552819	5.196098	7.386914	6.225935	6.711898	6.115442
gene-LOC105601873	2317	2244	2430	2823	2371	2156	2053	2088	100.726196	89.965073	101.507553	114.916412	102.018211	92.171555	88.586388	86.507126
gene-ANXA4	3684	4762	4176	4492	3831	3670	3832	3886	51.837562	61.727581	56.363796	59.189143	53.341377	50.713334	53.502286	52.10752
Ovis_aries_newGene_5900	25	27	42	37	54	33	45	53	0.305677	0.326545	0.49755	0.567348	0.882428	0.528178	0.550728	0.632695
gene-LOC101116273	479	1001	630	750	629	475	606	626	9.226704	17.726107	11.581077	13.493108	11.930947	8.941464	11.662464	11.360297
gene-PAOX	437	638	539	549	468	435	471	444	6.901693	9.351499	8.245144	8.192053	7.342031	6.793413	7.428483	6.708899
Ovis_aries_newGene_2534	34	39	16	22	37	31	55	37	0.630724	0.603884	0.296712	0.390079	0.610176	0.487314	0.894792	0.556408
gene-LOC101112555	13387	14467	13647	16753	12115	14020	12133	13080	183.321518	182.71373	179.595184	214.871429	164.205597	188.843628	164.969666	170.737091
gene-LOC101122496	235	271	145	247	338	226	286	281	1.327517	1.415705	0.785052	1.311355	1.891868	1.258613	1.60646	1.515152
gene-LOC101120378	2093	2839	2061	2893	2500	1994	3499	3518	10.849375	13.577393	10.268627	14.047108	12.830821	10.168704	18.015236	17.389959
gene-SLC44A1	10684	10652	11612	10997	9555	10700	9810	8761	71.508151	65.956947	74.809029	68.923811	63.309017	70.647122	65.080595	56.119145
gene-TUBGCP2	2617	2897	2642	2919	2962	2916	2954	3327	25.876644	26.532381	24.134216	27.264738	28.359866	28.397153	29.06199	31.362232
gene-DPY19L4	880	835	925	943	998	1008	1020	1007	9.193853	8.128861	9.337074	9.214101	10.29897	10.433535	10.606525	9.983901
gene-LOC101117054	1176	1358	1287	1510	1146	1065	1173	1297	20.845871	22.188759	22.223718	25.023658	20.117461	18.47288	20.508373	22.464078
gene-ZBTB4	1674	1707	1710	1556	1844	1758	1958	1788	7.684898	7.236369	7.614333	6.519237	8.220731	7.619307	9.063793	7.624005
gene-SAMM50	2129	2487	1840	2078	1866	1798	2066	1809	36.675482	39.502639	30.428654	33.498489	31.81499	30.451307	35.329331	29.675696
gene-RERE	2928	3213	2825	3171	3073	3177	3516	3607	11.238599	11.130925	10.208544	11.032788	11.773057	11.661653	13.024727	13.714565
gene-FBXL22	33	27	22	41	39	53	32	51	0.692195	0.525015	0.432648	0.816184	0.82413	1.104863	0.676093	1.023142
gene-MXD1	1808	1775	2006	1806	1715	2282	2054	2237	15.135293	13.718629	15.242718	14.129423	13.720852	18.350782	16.219715	17.771946
gene-LOC101113241	2822	3306	3116	3170	2872	2638	2759	2830	64.293625	69.468468	68.212654	67.642303	64.76841	59.107101	62.41354	61.455082
gene-XRCC2	365	439	428	422	349	356	327	341	3.862858	4.285787	4.351906	4.184723	3.653512	3.704194	3.4367	3.433135
gene-GINS4	358	395	378	444	367	339	287	297	5.768482	5.877737	5.863867	6.706955	5.855274	5.372733	4.598702	4.569237
gene-RGS9	156	143	120	133	154	194	195	159	2.492029	2.009831	1.684324	1.76363	2.371352	3.153292	2.644933	2.497604
Ovis_aries_newGene_553	297	143	230	182	197	231	418	302	2.806031	1.161699	2.38698	1.535421	1.857983	2.152167	3.963941	2.80089
gene-HSD17B4	3113	3365	2835	2925	3494	3216	3370	3382	14.479337	14.434335	12.672731	12.743168	16.085972	14.716239	15.565495	14.99686
gene-NRGN	60	93	59	117	52	67	72	40	1.43766	2.052315	1.361444	2.615693	1.220565	1.566336	1.701898	0.899485
gene-CHD5	227	234	131	159	281	215	246	214	0.719474	0.685138	0.401134	0.468125	0.887755	0.678073	0.766756	0.639327
gene-LOC101110131	445	415	399	450	499	472	528	497	1.922142	1.655064	1.654914	1.822636	2.132865	2.005703	2.265254	2.048424
gene-TTC12	41	30	30	50	81	41	55	39	0.533047	0.346882	0.354556	0.585873	1.003428	0.486043	0.679422	0.460862
gene-CLHC1	41	51	103	28	215	31	40	92	0.58473	0.664178	1.449754	0.364841	3.077489	0.423746	0.561243	1.263237
gene-SPTBN5	223	203	175	214	224	275	257	251	0.54521	0.456045	0.409326	0.488745	0.540647	0.661531	0.623341	0.585432
gene-LRRC66	119	244	268	160	204	123	133	114	0.582661	1.11254	1.27597	0.751592	1.023938	0.592614	0.657021	0.535782
gene-LOC101107147	203	250	205	128	149	172	50	177	3.306126	3.751693	3.197615	1.942327	2.388618	2.748801	0.803581	2.738852
gene-RAB11FIP1	3578	3060	3353	2788	3205	3501	3839	3796	17.904388	14.610265	16.528766	13.149137	15.888259	17.094582	19.704419	18.485328
gene-ADCK1	190	200	135	187	164	236	222	282	1.913663	1.86412	1.302444	1.794409	1.633399	2.391662	2.233801	2.71375
gene-ARFGAP3	848	1343	877	1160	888	737	955	1006	9.216157	13.467569	9.163	11.809431	9.54877	7.875609	10.309833	10.418377
Ovis_aries_newGene_940	61	30	43	47	32	32	29	34	1.024347	0.443891	0.691498	0.730027	0.527775	0.515207	0.494026	0.526513
gene-ACSS2	2945	2664	3210	3091	3038	3454	3311	3473	29.549835	24.622563	30.949183	29.046041	30.179708	34.100678	33.001148	33.229794
gene-ANKRD45	150	136	138	150	145	90	111	87	0.856208	0.718121	0.75727	0.800625	0.819515	0.504069	0.62755	0.471824
Ovis_aries_newGene_1175	50	71	43	46	74	69	60	78	0.612816	0.863464	0.560883	0.530277	1.055639	1.04326	0.733107	1.089127
gene-KLHL36	1141	1204	1310	1203	1435	1472	1204	1323	4.972611	4.822672	5.480757	4.909366	6.189539	6.316231	5.223973	5.505153
gene-MROH1	3128	3222	3149	3668	3676	3405	3677	3751	16.672833	15.546725	16.095549	18.060369	19.27206	17.792267	19.115143	18.777084
gene-DNAJC12	303	510	258	255	197	176	354	268	7.290455	11.278469	5.947215	5.737087	4.677241	4.155596	8.407052	6.101806
gene-NHS	1556	1292	1385	1336	1506	1395	1910	1510	5.13184	3.887079	4.35194	4.072595	4.853516	4.505524	6.189949	4.747821
gene-RASSF6	226	358	282	347	467	329	299	386	1.148638	1.730587	1.453763	1.735341	2.433235	1.625897	1.534083	1.912835
Ovis_aries_newGene_3572	67	36	60	77	52	11	35	59	0.692235	0.312213	0.674783	0.708407	0.446696	0.086798	0.46554	0.663646
gene-MRPS11	452	599	580	610	457	493	507	431	14.315322	17.511667	17.660669	18.097679	14.331783	15.357872	15.966946	13.034104
gene-LOC101121964	942	964	845	1088	1079	1067	1063	1104	8.207071	8.608668	7.254996	9.037348	9.182486	9.459163	9.215761	9.443282
gene-DZIP1	4067	4114	4565	4288	4520	4807	4724	4759	27.874353	25.969654	30.053649	27.440637	30.593726	32.320284	32.109969	31.065584
gene-HOXB9	44	58	29	42	43	112	53	41	0.159791	0.194534	0.099132	0.14105	0.152919	0.401206	0.191789	0.14118
gene-MBD4	671	915	946	902	762	699	727	768	9.108199	11.359138	12.100585	10.413562	8.26121	9.44329	8.698878	9.803522
gene-TSEN15	639	849	935	811	660	599	891	545	10.749647	13.177382	15.117891	12.776358	10.983846	9.919692	14.892169	8.739063
Ovis_aries_newGene_3930	85	88	94	103	135	122	107	115	1.431531	1.461925	1.744108	1.672282	2.325723	2.323592	2.184253	2.096667
gene-FAT1	9208	8385	9734	9170	8503	10212	11742	10592	17.875271	15.008405	18.15618	16.666925	16.346896	19.500621	22.636019	19.601978
gene-COG5	1160	1421	1429	1216	1050	1154	1177	1213	12.311528	14.046558	14.630218	12.184285	11.151324	12.097652	12.333547	12.219099
gene-CFAP99	13	36	16	28	50	42	12	37	0.113469	0.292729	0.134418	0.230799	0.441472	0.360852	0.100592	0.312723
gene-SHC2	65	124	58	49	122	80	100	99	0.754235	1.332915	0.651918	0.538335	1.416336	0.917567	1.159121	1.100882
gene-STX19	224	275	258	253	299	356	263	307	5.662213	6.179347	6.207933	5.742153	7.280697	8.551814	6.321223	7.279201
gene-CSF1R	1407	2166	1032	1912	1514	743	1563	1367	10.869212	15.439725	7.659796	13.833467	11.57294	5.646617	11.995607	10.064525
gene-LOC101118712	286	202	226	350	169	130	161	331	4.043214	2.735011	3.072297	4.642078	2.416546	1.799077	2.256414	4.460526
gene-RBMX2	191	153	143	172	229	169	195	242	4.580884	3.382384	3.288781	3.864347	5.436965	3.998315	4.641421	5.534018
gene-LOC101113004	317	365	339	211	419	344	384	356	2.357853	2.503077	2.421584	1.471306	3.083994	2.515394	2.836556	2.525668
gene-SETD6	785	853	752	797	907	844	845	986	3.381623	3.387832	3.113796	3.213962	3.866712	3.573428	3.615537	4.046776
gene-SLCO3A1	1194	1302	1246	1266	1323	1222	1683	1388	10.537329	10.576966	10.632439	10.510998	11.622046	10.76506	14.763172	11.767191
gene-PLEKHG3	3042	3135	3314	3233	3164	3621	3560	3672	16.99573	16.328917	17.872975	17.383632	16.468584	20.1178	20.237313	19.722876
gene-RPS16	22061	30638	23792	25826	27742	21677	19426	19216	1127.89209	1444.652588	1169.002075	1236.664551	1403.86377	1090.106567	986.148621	936.502136
gene-CSRNP2	1585	1479	1495	1369	1724	1721	1483	1675	10.035923	8.627715	9.126571	8.14392	10.570422	10.536194	9.281919	10.060796
gene-ABCC10	502	398	440	564	585	542	512	602	2.973345	2.179288	2.499853	3.13412	3.42686	3.162048	3.016303	3.401696
gene-LOC101121728	152	166	108	136	177	207	126	214	7.275368	7.344546	4.987315	6.12696	8.397637	9.773886	5.99059	9.792542
gene-CTTNBP2	2692	2591	2118	2115	2991	2477	2203	3099	13.725776	12.036625	10.321758	9.925136	15.331456	12.206893	11.11713	15.292577
gene-ESRP2	5168	4650	4988	5281	5521	5416	5185	6170	44.342946	37.080568	41.384864	42.06454	46.295751	45.369149	43.789591	50.029486
gene-KCNJ14	71	33	50	37	27	45	24	35	0.562484	0.239497	0.376252	0.271195	0.211943	0.344407	0.183428	0.264193
gene-CNIH1	3553	4361	3713	3987	3598	3438	3280	3623	21.388309	24.207783	21.480076	22.47621	21.434134	20.357449	19.605167	20.789841
gene-IL17REL	566	652	784	474	186	524	512	652	3.210046	3.409347	4.271503	2.519083	1.043021	2.924119	2.879595	3.526423
gene-CLK1	4590	5186	5011	3911	7282	4952	4472	4804	75.15259	78.859948	79.254783	60.627428	118.991003	80.284336	73.235605	76.212789
gene-RPS6KB2	1260	807	1163	1159	1106	1362	1295	1351	21.005976	12.407508	18.638639	18.099998	18.24934	22.337038	21.443083	21.481359
gene-LYRM9	515	371	674	415	483	387	409	289	5.992111	4.119033	7.663757	4.65472	5.667687	4.421412	4.901361	2.972912
gene-GPN1	927	1236	911	1096	860	933	806	1012	11.54986	14.195509	10.90709	12.783976	10.602908	11.429427	9.966656	12.016592
gene-PLCXD2	696	615	818	856	607	1142	825	993	2.654761	2.164448	2.999189	3.060121	2.291913	4.286486	3.125277	3.614717
gene-MGAT3	42	34	11	45	68	46	27	57	0.249853	0.124359	0.041315	0.246335	0.267553	0.269796	0.159401	0.310637
gene-GABARAPL1	922	1084	797	753	958	846	1227	1046	17.25655	18.694647	14.327144	13.182763	17.741781	15.572464	22.787279	18.646732
gene-SRL	45	88	51	79	108	53	69	137	0.27064	0.485728	0.357581	0.533488	0.786214	0.324588	0.506101	0.908587
gene-LOC101114018	56	86	65	162	32	87	47	80	0.935213	1.31596	1.040312	2.534089	0.519528	1.427045	0.766057	1.266214
gene-COPS7B	693	807	651	642	818	728	765	850	6.867387	7.36697	6.147843	5.940885	8.037387	7.109031	7.544394	8.515839
gene-ACTN1	7471	9613	7443	11099	7539	7083	8395	7961	61.718374	73.273869	59.04792	85.964793	61.829706	57.449987	68.865433	62.738336
gene-GLO1	2205	2671	2448	2917	2308	2234	2113	2435	31.891533	35.629169	34.022911	39.514927	33.03199	31.777514	30.331427	33.566944
gene-TGM2	78	161	161	155	111	68	111	115	0.585884	1.119944	1.164491	1.097217	0.824898	0.504815	0.831299	0.822309
gene-KLHL14	100	135	94	176	161	131	189	176	0.671262	0.838479	0.606883	1.114386	1.074106	0.867435	1.267877	1.130931
gene-LOC101118112	45	53	24	31	71	33	45	69	0.259376	0.283152	0.130638	0.167057	0.402751	0.186391	0.254706	0.377349
gene-GPRC5D	30816	29364	42467	35761	23429	38342	28132	27382	623.720978	548.47287	825.701752	678.364319	469.904602	762.123322	565.228332	527.430862
gene-TAP2	1295	1789	1352	1850	2084	1566	1658	1776	13.360685	17.002721	13.385732	17.845835	21.25014	15.869363	16.959583	17.442057
gene-TMEM62	2448	1961	2853	2434	1718	2595	2053	1947	28.609057	21.252182	31.948505	26.512514	19.717163	29.663811	23.656022	21.677921
gene-KCNH2	49	20	53	61	54	23	8	28	0.436305	0.12734	0.362229	0.403889	0.376061	0.158583	0.055723	0.208895
gene-P2RY13	208	278	150	217	198	101	161	182	2.150165	2.647763	1.485651	2.096431	2.024941	1.026203	1.649822	1.791182
gene-LIPH	590	609	769	497	469	432	574	585	5.512057	5.239543	6.899225	4.340772	4.331294	3.96407	5.318602	5.20643
gene-LOC114118736	58	90	105	104	37	54	92	70	1.688337	2.419875	2.963349	2.859149	1.053296	1.555743	2.68989	1.943753
gene-LOC105605766	162	315	156	192	216	233	336	260	1.26281	2.341741	1.248958	1.474008	1.728145	1.896874	2.712924	2.043332
gene-GATD1	806	966	950	1001	1019	954	1080	1122	13.931787	15.368386	15.777162	16.172331	17.345051	16.198818	18.506372	18.410545
gene-CCNB1	1396	1592	1621	1681	1390	1414	1461	1305	26.99332	28.371579	30.13981	30.456027	26.619086	26.883242	28.020501	24.032328
gene-SOGA1	1345	1217	1263	1186	1251	1238	1518	1661	2.939955	2.451118	2.650276	2.433828	2.705658	2.665779	3.290965	3.466046
Ovis_aries_newGene_5630	137	119	98	90	184	136	135	124	0.975034	0.747531	0.652695	0.546017	1.29567	0.874135	0.875281	0.825502
Ovis_aries_newGene_5323	122	142	118	112	187	138	148	154	1.083899	1.013309	1.074398	0.833224	1.790493	1.488471	1.186691	1.244306
gene-TRAF1	1108	1537	1092	952	1428	1179	1254	1450	3.526408	4.600049	3.348351	2.809499	4.461452	3.729109	4.005252	4.433377
gene-ZC3H12A	579	614	573	647	610	668	677	799	6.464164	6.324167	6.145661	6.767818	6.737503	7.340015	7.506632	8.502367
gene-CLCN5	1264	1189	1206	1222	948	1072	1133	1145	3.93489	3.4207	3.611452	3.56911	2.923907	3.276507	3.507438	3.391543
gene-RAPGEFL1	4759	4273	4827	4898	4715	5678	4927	5605	30.49323	25.49745	29.765091	29.391693	30.117808	35.963987	31.513614	34.325941
gene-IGLON5	132	162	111	218	139	318	144	238	1.512185	1.703658	1.220213	2.337632	1.568384	3.576686	1.637077	2.589015
gene-C1QTNF1	1126	1206	877	1174	1003	915	1033	828	11.338401	11.204365	8.490502	11.085153	10.002253	9.07309	10.326365	7.952137
gene-DUOX2	40	35	53	48	79	37	46	88	0.187642	0.149608	0.240507	0.21248	0.426258	0.172654	0.216281	0.406184
gene-STX11	312	286	322	423	442	301	533	378	4.765672	3.996296	4.650095	5.950132	6.480391	4.517099	7.967136	5.421676
gene-AGPAT3	3847	4416	4670	5698	5865	4790	4797	5530	32.340871	34.132383	37.692968	44.893917	48.769323	39.551938	40.014432	43.859356
gene-AGPAT4	37	42	36	34	25	20	33	27	0.557612	0.609992	0.515909	0.460486	0.353324	0.291012	0.484854	0.386791
gene-TRIM68	636	761	705	728	566	526	657	686	5.577347	6.160781	5.942234	6.030014	4.91393	4.537925	5.724703	5.791581
Ovis_aries_newGene_1393	168	116	116	278	111	145	112	125	1.024599	0.668253	0.702523	1.59188	0.670134	0.989107	0.728388	0.83433
gene-LOC105605834	55	68	71	77	182	58	109	45	0.660339	0.760828	0.824779	0.874758	2.19301	0.686632	1.321424	0.518452
Ovis_aries_newGene_2494	132	60	89	111	247	80	195	65	1.169685	0.494454	0.860095	0.938289	2.712553	0.59285	1.780736	0.778789
gene-LOC105602066	488	684	618	681	531	433	478	635	16.64464	21.499563	20.254438	21.749153	17.913845	14.532933	16.175447	20.653484
gene-TBXAS1	65	186	43	126	55	63	77	85	0.992283	2.639558	0.631968	1.823747	0.828828	0.94649	1.18134	1.239206
gene-PVR	216	337	542	559	390	295	287	287	2.039674	2.935179	4.923456	4.949232	3.647648	2.750403	2.691357	2.596941
Ovis_aries_newGene_4006	82	41	53	86	100	87	72	103	0.675861	0.302839	0.479746	0.878994	0.916459	0.815596	0.815945	0.912306
gene-CCDC85A	52	104	36	63	97	84	90	75	0.406308	0.744157	0.249201	0.462836	0.742193	0.648215	0.706435	0.558707
Ovis_aries_newGene_4829	51	58	73	102	87	93	101	99	0.527591	0.52648	0.750285	1.347322	0.968151	1.197865	0.98981	1.092583
gene-PKM	7139	8589	7162	11742	6945	6831	7430	8507	90.033011	99.928778	86.83394	138.673235	86.674618	84.748051	92.905779	102.200519
gene-KEF53_p08	76690	100225	77990	80914	78421	71831	74041	74063	3314.660156	3995.150391	3239.467529	3275.478271	3354.765869	3053.743408	3177.424805	3051.305664
gene-ALDH4A1	2452	2142	3052	2646	1805	2425	2345	2367	23.559122	18.983427	28.182755	23.807747	17.159662	22.914463	22.371166	21.673174
gene-DOK3	44	88	46	58	48	34	39	46	0.74143	1.490757	0.734562	0.989003	0.812921	0.5618	0.651487	0.71056
gene-MID1	1024	1188	979	1259	910	912	946	1113	4.91269	5.275326	4.546714	5.659859	4.365863	4.307478	4.501857	5.112952
gene-VAT1L	533	573	476	392	775	473	519	583	4.02281	3.985613	3.450501	2.76649	5.791699	3.508081	3.890884	4.196311
gene-S100A10	5134	7344	5041	7239	5712	4144	5223	6194	244.548935	322.679138	230.798645	322.968994	269.34201	194.171814	247.057648	281.248505
gene-FAF1	2866	3339	3351	3271	2716	2961	2925	2857	32.613561	35.043135	36.644607	34.862022	30.60432	33.163313	33.092277	30.988184
gene-LOC101106046	53554	48247	78062	64305	48700	60732	45720	53658	1767.902466	1468.907349	2476.497803	1988.209229	1591.208618	1971.999023	1498.571899	1688.441528
gene-SNX24	208	277	288	210	191	141	126	286	3.027099	3.714245	4.028787	2.857041	2.756052	2.013524	1.808827	3.971135
gene-TFG	2789	3463	3184	3405	2707	2883	3087	2751	44.098422	50.511273	48.398544	50.456907	42.36214	44.837236	48.474586	41.483073
gene-FARP2	738	870	786	861	859	930	945	909	6.017169	6.5364	6.165567	6.577555	6.929826	7.461992	7.653152	7.059487
gene-CRYZ	907	1436	1434	1446	1060	1059	1200	1168	14.596782	21.309824	22.176302	21.801821	16.876738	16.761948	19.181076	17.914747
gene-AGTR1	412	596	337	377	248	313	420	390	5.318956	7.069043	4.165805	4.505587	3.119537	4.008341	5.324656	4.742801
gene-TOM1L2	1800	1895	1792	1972	1768	2239	2120	2118	11.131594	10.801178	10.639277	11.454947	10.882417	13.661694	13.088357	12.538923
gene-PSTPIP1	236	424	155	253	262	121	197	200	3.783138	6.238377	2.36376	3.781794	4.131931	1.896938	3.107432	3.039548
gene-PSAP	20933	24148	21035	24124	20358	18626	20777	20744	234.383347	249.644228	226.318771	253.056523	225.727543	205.146084	231.042988	221.541702
Ovis_aries_newGene_3243	44	18	34	53	56	59	30	75	0.577455	0.218101	0.423993	0.655862	0.728989	0.7682	0.392049	0.940515
Ovis_aries_newGene_2437	48	68	101	135	69	60	49	70	0.442421	0.581947	1.08541	1.422728	0.638101	0.731039	0.485409	0.916998
gene-METTL8	339	306	304	250	437	345	308	364	3.581927	2.987174	3.087692	2.534894	4.570796	3.588608	3.246539	3.67421
gene-SUFU	1037	1131	1193	1100	1031	913	986	995	6.35265	6.296554	7.05235	6.242305	6.18889	5.492169	6.003654	5.771716
gene-TMOD4	18	27	32	35	50	31	35	41	0.403333	0.58523	0.774403	0.883233	1.187861	0.721078	0.878779	0.990677
Ovis_aries_newGene_4004	0	0	49	30	67	39	63	17	0	0	0.730483	0.432803	1.033272	0.587673	0.975237	0.244856
gene-KCNN3	183	229	123	206	288	230	213	203	0.488754	0.567821	0.317197	0.472513	0.773871	0.616524	0.563863	0.476343
gene-TLN2	1989	2336	2485	2245	1851	2057	2142	2012	6.702617	7.259663	8.001113	7.084729	6.162396	6.803034	7.144675	6.456823
gene-LOC101107098	759	1105	2081	2212	2392	1723	1389	2391	30.679333	41.191772	80.814171	83.745766	95.682076	68.482475	55.719906	92.120407
gene-LOC100101238	495	1132	708	1135	923	275	618	759	30.883337	65.173233	42.474503	66.332207	56.999664	16.848776	38.286495	45.174313
gene-GBA2	1726	1758	1986	2080	2001	2429	1991	1997	15.489529	14.545147	17.124298	17.482857	17.773249	21.438164	17.735697	17.078949
gene-RICTOR	1850	1874	1643	1716	1921	1898	1957	2011	5.664272	5.279257	4.827983	4.916365	5.822528	5.718323	5.933524	5.859421
gene-SDR42E2	69	34	39	31	55	62	45	85	1.067969	0.480501	0.57534	0.442962	0.852918	0.94574	0.687503	1.259866
gene-CSPP1	817	915	729	752	925	862	879	939	5.403472	5.595978	4.601966	4.635291	6.056633	5.595505	5.68331	5.869598
gene-SLC22A23	4174	3653	5397	4027	4027	5811	4575	5493	30.057526	23.446623	37.704853	26.813853	29.169743	42.85876	32.444756	38.88134
gene-JMJD1C	4101	4392	4013	3693	4129	4589	4624	4474	14.359755	14.256955	13.572945	12.148521	14.352274	15.791144	15.972025	14.984797
Ovis_aries_newGene_4475	538	347	417	295	397	614	575	405	2.667613	1.586253	1.986547	1.370224	1.94656	2.993587	2.832022	1.914819
gene-LLGL2	1170	1196	1233	1246	1164	1452	1394	1386	9.15273	8.576326	9.265828	9.051762	8.971391	11.09915	10.854541	10.251785
gene-TULP1	73	88	49	83	90	70	104	126	0.982177	1.088844	0.628307	1.043112	1.198904	0.917831	1.396602	1.627442
gene-TP53RK	278	380	323	328	241	269	271	286	9.172059	11.54255	10.240877	10.139024	7.853715	8.705169	8.875072	8.992156
Ovis_aries_newGene_5095	471	292	357	400	403	492	465	480	2.601771	1.485107	1.890792	2.067636	2.199129	2.673404	2.54621	2.527447
gene-SEMA3F	3803	3505	4957	4320	3080	4292	3562	3417	28.81302	24.492881	36.247928	30.559915	23.13449	31.975363	26.633746	24.722679
gene-DCPS	647	732	633	658	581	557	607	566	16.386465	17.10763	15.400218	15.596712	14.564683	13.866407	15.257929	13.663356
gene-LDOC1	650	486	496	508	438	414	404	537	8.001174	5.512579	5.861184	5.858119	5.331029	5.012315	4.93097	6.297639
gene-FOXO4	602	658	281	532	645	566	653	641	4.889763	4.927312	2.187736	4.043241	5.179743	4.519849	5.266551	4.964007
gene-RAB11FIP5	2964	2832	3511	2903	3422	3567	3462	3157	16.992482	15.265095	19.394348	14.995293	19.039892	19.492533	19.000822	17.346897
gene-EPSTI1	111	283	175	157	201	110	76	125	2.057929	4.913182	3.144652	2.789743	3.72226	2.029248	1.388057	2.212903
gene-AK4	4503	4579	4461	6934	3720	4006	5093	4715	19.656727	18.43576	18.713478	28.35099	16.073704	17.200228	22.076242	19.621679
gene-TMEM79	2043	1959	2471	2432	1993	2118	1874	1874	28.292484	25.010651	32.880783	31.535118	27.308414	28.847092	25.762533	24.736027
gene-EIF2B5	3830	4236	4776	4387	3566	4163	3863	3692	43.885169	44.726785	52.646996	47.129611	40.380723	47.055976	43.904825	40.319265
gene-NPW	815	762	801	711	610	685	722	660	24.007591	20.694256	22.65708	19.614302	17.787668	19.824755	21.118687	18.509506
gene-POLB	2269	2264	2426	2402	1851	2434	2061	1929	48.882422	44.944711	49.666629	48.34687	38.93108	51.328279	43.770037	39.849434
gene-UBE2E3	2052	2224	2212	2303	1938	1912	1986	2060	36.537853	36.206532	37.90843	38.24014	33.546014	33.079033	34.929032	34.686448
gene-COL6A3	10326	14892	9470	23003	12408	7799	12515	13222	31.033651	40.785458	27.227619	65.122655	35.939363	23.203248	37.581721	38.849388
gene-LOC106990096	2833	3604	2415	3687	2951	2073	3098	2644	20.94092	24.565315	17.152037	25.525497	21.586014	15.071465	22.734303	18.626596
gene-BSG	13366	15748	14519	16871	10712	14299	13486	14649	269.771484	293.142151	281.611511	318.93158	213.996628	283.869812	270.263977	281.824738
gene-SEC14L4	381	560	366	754	679	522	746	552	3.812707	5.188879	3.488665	6.996569	6.654763	5.123449	7.431635	5.310476
gene-LOC121816498	43	45	67	46	30	55	37	12	2.362383	2.312802	3.542976	2.393902	1.624034	3.004692	2.032054	0.602032
gene-UNK	746	683	768	691	793	822	770	891	5.772081	4.862766	5.741206	4.8639	6.334354	6.432587	5.831236	6.55439
gene-PODN	1301	1698	1262	1561	867	1000	1630	1393	13.113873	15.755193	12.305684	14.761563	8.540503	10.055664	16.075454	13.323785
Ovis_aries_newGene_6166	557	465	499	631	527	449	340	469	2.970349	2.28289	2.571085	3.160136	2.84859	2.338251	1.789504	2.400373
gene-LOC101104808	4020	6607	4310	6364	4914	3734	5841	2838	26.934141	40.826073	27.75145	39.932915	32.587547	24.607006	38.852455	18.124353
gene-SCAI	950	1016	857	840	1030	1077	966	1023	2.527702	2.512927	2.190645	2.11601	2.699997	2.825425	2.600329	2.630352
gene-CST6	23926	29853	20659	21616	35580	22323	21371	31339	1184.056763	1362.528564	982.53833	1001.903992	1742.789062	1086.624878	1050.111206	1478.38147
gene-TRIM38	505	585	481	578	405	441	529	443	6.549166	7.030577	6.057828	7.106094	5.200677	5.6593	6.805808	5.496838
gene-POLR2F	595	615	607	573	513	511	517	516	30.184107	28.785049	29.5735	27.223948	25.743027	25.475033	26.029385	24.933903
gene-DMXL2	1225	1294	962	927	875	1032	855	1033	3.35498	3.270494	2.533314	2.378032	2.371537	2.779999	2.324257	2.697817
gene-TCTN2	450	495	395	479	519	557	616	430	5.709639	5.834983	4.886014	5.717461	6.510689	6.937035	7.753201	5.191885
gene-GCHFR	439	492	556	435	450	401	307	434	16.926405	17.51668	20.599306	15.726682	17.169256	15.200703	11.759222	15.942647
gene-GDE1	1160	1472	1341	1265	1145	1137	1170	1186	21.061736	24.632668	23.345443	21.534785	20.586416	20.230946	21.134832	20.492543
gene-MYOZ3	50	30	11	32	38	40	48	56	0.55492	0.355201	0.081575	0.244654	0.335788	0.407042	0.451892	0.581947
gene-KPNA2	3510	4051	3648	3732	3366	3547	3337	3102	52.108944	55.458614	52.040157	51.885562	49.445194	51.781493	49.183724	43.898275
Ovis_aries_newGene_1536	102	90	172	209	252	227	70	280	0.783691	0.640583	1.279788	1.515505	1.927412	1.731273	0.534669	2.06678
gene-LOC114116862	24	18	37	32	40	51	32	35	0.08387	0.056855	0.124726	0.103091	0.137518	0.174737	0.109972	0.11569
gene-SLC66A2	1723	2767	2121	2229	1807	2006	1926	2016	23.357934	32.792543	27.32545	26.855859	23.009762	25.511541	24.73107	24.780545
gene-REM2	57	75	66	63	90	72	88	90	0.548041	0.667598	0.608309	0.558642	0.857735	0.673971	0.834916	0.815478
gene-NMRAL1	535	574	571	511	450	520	505	365	14.500519	14.393856	14.76146	13.078633	12.11139	13.856284	13.602853	9.412126
gene-S100A1	99	171	141	111	133	160	121	283	5.284301	8.465552	7.296832	5.584208	7.077901	8.523424	6.44353	14.524246
gene-CALU	2931	3468	3053	4415	3080	2968	2565	3429	25.583394	27.931536	25.496895	36.172939	26.423731	25.079564	22.284767	28.845961
gene-CLIP2	1508	1893	1367	1743	1939	1503	1780	2045	8.08448	9.399584	7.068558	8.758214	10.314522	7.931545	9.501494	10.447793
gene-CPT1C	59	65	50	89	90	87	79	90	0.525456	0.587806	0.486098	0.849594	0.818113	0.836695	0.69276	0.869505
gene-INTS7	1545	1648	1477	1486	1380	1369	1386	1357	10.907716	10.730147	10.019073	9.82563	9.640792	9.50584	9.717923	9.136159
gene-PSMD9	1524	1561	1388	1643	1283	1215	1360	1558	22.152166	20.934259	19.398001	22.373936	18.453974	17.376642	19.637468	21.58992
gene-SMS	2032	1809	1844	1774	1318	1584	1860	1794	35.342893	28.860444	30.559559	28.91805	22.713543	26.524755	32.17121	29.738444
gene-F13A1	4529	6754	3701	4578	4002	1862	4330	5345	33.645344	46.277561	26.420446	31.855556	29.42341	13.600931	31.938761	37.849545
gene-LOC101110567	76	132	146	107	72	84	74	111	2.881238	4.672939	5.363851	3.832326	2.712456	3.166751	2.810184	4.059578
gene-EDNRB	3139	4456	3351	3756	2446	3106	3998	3142	24.053863	31.48603	24.675394	26.956136	18.551938	23.397762	30.399539	22.934856
gene-C1QL3	69	4	0	11	21	35	78	55	0.492853	0.021179	0	0.071368	0.142635	0.243626	0.550111	0.374488
gene-POLR1F	913	1027	943	798	735	809	862	801	8.985639	9.324308	8.920269	7.354674	7.16001	7.838862	8.425734	7.51966
gene-PDE7A	1653	1744	1626	1686	1890	1917	1774	1779	15.670967	15.251955	14.78987	14.975966	17.736574	17.867597	16.69853	16.073599
gene-CYP17A1	51	42	79	65	72	89	83	75	0.866138	0.65169	1.281654	1.034149	1.206462	1.475134	1.396352	1.204367
gene-LDB1	3777	3520	3654	3711	3746	4134	3944	4335	33.757395	28.950915	31.26395	30.939414	33.149551	36.238633	34.988887	36.9323
gene-LOC101113217	2260	2043	1081	1679	4322	1240	2121	1588	15.627097	13.026173	7.185081	10.876246	29.867558	8.487735	14.64364	10.492272
gene-SOX21	4262	4287	4904	4428	4536	4897	5437	4933	32.128506	29.802364	35.524185	31.260933	33.844608	36.307655	40.690712	35.445839
gene-GFM1	1637	1686	1579	1575	1460	1390	1451	1492	13.840222	13.300363	12.834665	12.478549	12.247464	11.595225	12.338262	12.141682
gene-PHRF1	2569	2430	2582	2670	2649	2774	2682	3208	14.848382	12.931388	14.305014	14.411888	15.168713	15.776888	15.359239	17.647837
gene-LOC101113265	742	717	834	770	941	714	844	999	8.871721	7.726872	9.704659	8.849628	11.289893	8.548998	9.978166	11.06786
gene-NFATC4	285	347	240	400	424	288	415	417	2.569441	2.905063	2.085018	3.386673	3.796456	2.570301	3.719441	3.587649
gene-FBP2	46	92	15	21	33	18	35	19	1.014499	1.856587	0.310778	0.417266	0.709335	0.376191	0.760224	0.394898
gene-LOC114109597	999	1281	926	1101	912	983	1012	826	10.581286	12.522675	9.427876	10.926282	9.561782	10.24093	10.643077	8.345565
gene-SFN	34011	35125	39074	40170	30674	34942	33849	32726	753.314026	717.493591	831.713684	833.299255	672.434509	761.238525	744.39447	690.933289
gene-SLC5A8	780	830	471	722	955	937	737	667	3.252792	3.19557	1.884694	2.817488	3.942501	3.845962	3.049412	2.649126
gene-TNFSF13B	26	164	49	60	72	21	47	42	0.309651	1.876943	0.560266	0.675907	0.882191	0.2341	0.563043	0.479087
gene-LOC101103804	1320	1478	1399	1633	1236	1254	1349	1334	15.73689	16.288369	15.911649	18.282748	14.605235	14.732783	15.75091	15.185345
gene-ABCA5	1321	1514	1158	1324	1449	1391	1392	1658	4.471591	4.732865	3.768064	4.205363	4.851184	4.598271	4.678658	5.3493
gene-DRG1	1802	2094	1952	2011	1696	1863	1688	1779	37.709888	40.414253	39.25518	39.417995	35.135452	38.356308	35.069157	35.494427
gene-LOC101102204	289	349	434	351	198	231	308	390	5.62822	6.265736	8.121878	6.400341	3.806982	4.416217	5.953617	7.229352
gene-CBFA2T3	705	952	691	760	920	736	815	1067	2.759677	3.441841	2.619275	2.783249	3.560617	2.845608	3.186877	3.989267
gene-CAP2	105	163	113	150	84	86	100	131	0.850004	1.213949	0.877949	1.139234	0.668664	0.68028	0.800249	1.012808
gene-AP2M1	5827	7402	6506	7136	5827	5826	6414	5914	88.960158	104.211098	95.442687	101.938847	88.05125	87.389938	97.142977	86.054367
gene-LOC101111215	1198	1334	1371	1233	1126	1122	1070	1233	43.728291	44.890125	48.061974	42.138157	40.673878	40.262196	38.749165	42.875122
gene-RSPH9	104	141	97	131	90	71	95	103	3.225875	4.032582	2.812821	3.80628	2.725252	2.162104	2.901588	3.017126
gene-MKRN2	1006	1212	1265	1166	1264	1305	1355	1235	11.914139	13.235942	14.397087	12.931307	14.815549	15.191888	15.929283	13.935951
gene-STK4	1869	2285	1938	1980	1850	1795	1865	1694	9.785493	11.033801	9.755118	9.708567	9.601094	9.247008	9.698141	8.453984
gene-CADM4	420	419	365	297	309	534	397	602	5.71384	5.24963	4.770083	3.781327	4.159148	7.134346	5.354129	7.800076
gene-CERS3	1201	929	916	1416	741	1095	1044	874	9.427278	6.724737	6.912751	10.408037	5.756624	8.45255	8.132999	6.53739
gene-LOC101117395	1913	2539	4705	2706	1890	2518	5441	6008	101.478897	124.249107	239.922791	134.473709	99.229263	131.42865	286.6651	303.915283
Ovis_aries_newGene_3067	30	40	24	55	63	42	42	60	0.473978	0.412066	0.384941	0.601939	0.981794	0.737308	0.612554	0.768956
gene-IGF1	1155	1558	948	2074	1177	808	1370	1313	4.902627	6.243544	3.841837	8.488546	5.108675	3.434622	6.031743	5.413613
gene-LAMTOR1	1761	1964	1801	1975	1784	1606	1598	1722	47.538296	48.885803	46.708145	49.915993	47.665737	42.635582	42.813702	44.293461
gene-AMPD3	348	251	217	285	391	281	275	426	2.557519	1.731156	1.539198	1.965467	2.818838	2.012757	1.94155	2.911596
gene-CLEC5A	32	66	37	42	18	15	44	41	0.370217	0.865412	0.397751	0.504123	0.202492	0.187095	0.502883	0.469577
gene-ZNF609	3082	3037	3173	3028	3309	3343	3454	3412	10.456091	9.56218	10.368877	9.718295	11.148225	11.212009	11.658267	11.114713
gene-SCOC	1657	1966	1629	1629	1644	1520	1416	1542	7.609515	9.081742	6.066549	7.445528	8.895209	5.798458	5.50957	7.117657
gene-EPHA3	432	394	190	210	254	258	212	206	2.216566	1.861395	0.937669	1.008452	1.288148	1.294629	1.075424	1.008446
gene-SLC25A5	4096	4698	4798	4709	4062	4413	3876	3973	134.009308	141.756241	150.853912	144.281906	131.508209	141.992432	125.890335	123.885147
Ovis_aries_newGene_5163	15089	14347	13463	10323	16471	12894	14486	16416	123.550169	106.592523	112.101723	81.542271	128.061789	105.327505	120.040326	129.382236
gene-APOE	3462	4528	2830	4196	3262	3078	3399	3398	84.18637	100.578529	65.640321	94.939069	76.889788	73.769896	81.052189	77.84864
gene-CPXM2	2015	2230	1794	2300	1591	2147	1785	1812	17.534348	17.900394	15.007895	18.750959	13.706305	18.37867	15.425996	15.033228
gene-GRTP1	1058	1278	1318	1145	1265	1463	1270	1334	24.968285	27.783021	29.831447	25.301286	29.458843	33.986962	29.69829	29.982074
Ovis_aries_newGene_4797	336	93	197	123	231	348	203	278	1.737394	0.559195	0.89378	0.550549	1.39662	1.822861	0.914773	1.182264
Ovis_aries_newGene_2129	725	1019	758	767	654	618	720	819	3.29521	4.269975	3.311927	3.264975	2.940894	2.761617	3.250618	3.548871
gene-UPP1	31	89	46	33	38	30	40	26	0.821591	2.207408	1.178621	0.796259	0.995089	0.77847	1.066826	0.656346
gene-LARS1	1628	1681	2020	1683	1376	1542	1502	1779	12.402966	11.813764	14.791633	12.009871	10.377156	11.560763	11.366158	12.919254
gene-SLC39A10	14164	14960	15224	13342	10165	13098	14389	13194	80.540764	78.454002	83.192474	71.054466	57.207157	73.254181	81.23629	71.511345
gene-NEB	690	644	846	823	1216	603	874	876	0.867475	0.744447	1.019167	0.967771	1.510791	0.744635	1.086995	1.047416
Ovis_aries_newGene_3742	103	63	88	75	71	79	32	53	2.434269	1.411494	2.028308	1.508152	1.887732	2.013781	0.693982	1.456248
gene-IL1RL1	55	50	34	33	58	24	48	129	0.591918	0.496146	0.348617	0.323899	0.619455	0.257428	0.519505	1.343949
gene-ODF2L	360	447	332	323	565	387	420	371	4.627313	5.33453	4.076406	4.012206	7.186699	4.962599	5.395047	4.580046
gene-COMMD1	444	623	437	582	493	432	406	413	18.381051	23.824519	17.524742	22.711679	20.192034	17.690089	16.76476	16.309067
gene-LOC105605761	531	962	532	540	815	705	794	674	2.108097	5.477813	3.902499	3.854331	3.636068	4.323692	3.413288	3.981995
gene-ALMS1	1801	1483	1689	1499	1740	1670	1793	2045	4.491651	3.415541	4.029058	3.506048	4.310294	4.079548	4.424813	4.86241
gene-IQCB1	207	240	310	294	333	231	274	492	2.66202	2.830198	3.847456	3.497839	4.228745	2.99094	3.555767	6.05917
gene-BHLHE40	1483	1447	1357	1673	1527	1547	1936	1628	35.112362	31.599485	30.873705	37.100708	35.782082	36.030991	45.509991	36.756878
gene-LOC101105214	150	178	220	119	253	235	133	244	13.416424	14.667995	18.894156	9.958309	22.362129	20.63245	11.732696	20.73168
gene-BCAS2	996	1015	947	1010	861	842	866	935	31.675018	29.784042	28.962584	30.099625	27.095394	26.34807	27.348862	28.345055
gene-MAD2L1	972	1182	1009	943	885	883	949	894	20.822918	23.36278	20.77676	18.923462	18.772682	18.600109	20.182497	18.265774
gene-PNPLA3	789	500	594	1119	1255	869	726	861	11.844458	6.923437	8.56781	15.73953	18.64496	12.825367	10.816767	12.317898
gene-SZT2	1819	1748	1894	1833	1756	2166	2081	2063	4.838792	4.288797	4.832162	4.565731	4.629997	5.687502	5.489303	5.23115
gene-ANTKMT	531	651	473	671	672	633	601	755	17.735211	19.995613	15.126751	20.932129	22.186548	20.743586	19.889086	24.008942
gene-CR2	117	118	69	70	60	64	93	56	0.96141	0.894221	0.546426	0.540849	0.483354	0.519077	0.76303	0.435068
gene-DUSP2	1350	1163	1548	1000	1291	1486	1606	1418	22.70154	18.032328	25.004976	15.736307	21.480757	24.58024	26.814287	22.721752
gene-ITGB3	313	384	225	491	293	236	340	234	1.589988	1.801907	1.098527	2.337302	1.474377	1.17726	1.715293	1.133014
Ovis_aries_newGene_3955	39	33	55	29	41	78	51	48	0.400117	0.309945	0.536541	0.273221	0.409046	0.789347	0.51933	0.467175
Ovis_aries_newGene_509	309	286	230	413	339	354	385	426	13.467869	11.46351	9.607983	16.853552	14.616492	15.158946	16.658014	17.682974
gene-HAUS3	305	433	360	365	351	291	284	273	4.14157	5.433151	4.69889	4.651259	4.728102	3.893319	3.834249	3.536195
gene-LOC101112974	33	61	40	36	23	36	26	34	0.183357	0.3149	0.217399	0.190543	0.128842	0.19684	0.144106	0.181916
gene-DYNC2H1	1057	804	806	736	789	602	835	671	2.359401	1.655978	1.727198	1.538048	1.744152	1.321883	1.851721	1.427673
gene-MAP2	1215	1412	1256	1323	926	1180	1298	1167	6.016538	6.481092	3.450653	4.300539	2.614457	3.329747	4.52144	4.090804
gene-KCNH7	42	55	59	106	38	59	43	45	0.08661	0.104433	0.115295	0.203481	0.076921	0.119096	0.086253	0.088241
gene-AKR7A2	1466	1311	1381	1316	1139	1228	1244	1247	30.825233	25.409494	27.92366	25.98334	23.75308	25.417365	25.928062	24.988723
gene-NCAPH	749	854	699	811	809	964	800	921	8.210357	8.662737	7.378304	8.325479	8.735712	10.525693	8.650477	9.587761
gene-LOC101108803	2488	4629	2141	4001	2746	2519	2811	2961	11.64829	20.013997	9.674623	17.754357	12.815429	12.06029	13.095199	13.308193
gene-GARRE1	3673	4168	4380	4088	4550	4179	4320	4858	17.132857	17.899673	19.634304	17.747478	20.632942	19.189508	19.715696	21.648098
gene-FKBP1B	193	119	134	151	156	225	165	223	6.040968	3.409808	4.009545	4.446982	4.914823	6.974779	5.150083	6.695545
gene-CLN6	280	318	282	269	381	333	389	274	8.786217	9.234605	8.506891	7.908987	11.872291	10.291146	12.161678	8.209293
gene-LOC101114287	2092	349	1457	5065	798	2052	1123	1711	55.486156	8.540308	37.144848	125.867996	20.940111	53.545593	29.575703	43.267639
gene-HAGH	1918	1906	2032	1751	1523	1671	1646	1935	46.154119	42.606957	47.027137	39.093005	36.559799	39.433119	39.711523	44.608444
gene-CACNG5	50	52	52	72	45	33	46	41	0.528619	0.508261	0.524185	0.70897	0.462598	0.336062	0.481266	0.411004
Ovis_aries_newGene_3029	91	43	57	70	88	100	76	89	0.841569	0.432787	0.528724	0.632346	0.8913	0.976452	0.841092	0.98292
gene-PALM	1844	1977	1877	1818	1964	1947	2238	2078	18.094443	18.465282	18.119511	16.88967	19.256663	18.84223	21.963046	19.372471
gene-OVAR	3637	2958	6339	12704	668	3348	6710	5513	96.943573	72.712212	162.382339	317.154236	17.599134	87.774651	177.578644	140.07402
gene-KIAA1143	157	208	193	196	276	171	254	232	2.042829	2.507119	2.423923	2.397171	3.564655	2.194825	3.292142	2.884998
gene-LOC114114600	941	1739	1198	1131	842	532	849	1690	55.897236	95.271103	68.368362	62.924309	49.466888	31.066135	50.025135	95.6483
gene-SLC25A28	711	808	686	785	903	824	778	843	13.758348	14.429457	12.766232	14.230987	17.309446	15.68936	14.947506	15.550629
gene-SLC22A3	159	300	207	234	242	343	242	281	1.434464	2.495816	1.798815	1.977059	2.163359	3.049106	2.173007	2.4203
Ovis_aries_newGene_3932	549	665	552	599	903	522	590	738	20.517076	23.203844	20.035122	21.774713	32.069542	19.334406	22.487696	26.264391
gene-ATP6V1E1	3938	4134	4014	4507	3710	3705	3707	3786	95.580063	92.547066	93.63343	102.462128	89.130608	88.443222	89.336914	87.580589
gene-ATG4C	663	926	736	758	793	866	883	910	7.609607	9.37345	7.809106	7.721544	8.552532	9.15452	9.364941	9.232716
gene-CRYL1	734	881	851	941	715	739	680	835	14.719687	16.301249	16.404461	17.676094	14.196166	14.578214	13.548778	15.971793
gene-LOC101103232	4772	179	224	168	5566	4635	2096	264	359.955963	12.405909	16.223276	11.827486	415.567596	343.894775	157.007385	18.941496
gene-PPP1R15B	3419	4443	3780	3400	3633	3916	4536	4506	20.080869	23.77598	21.399212	18.68571	21.235799	22.593916	26.291596	25.177361
gene-GDI1	2459	2801	2311	2411	2785	2649	2571	2886	53.688236	56.389385	48.488865	49.305244	60.183697	56.883675	55.741245	60.059494
gene-STX1B	33	41	40	41	76	28	46	65	1.087703	1.276235	1.296219	1.292325	2.52445	0.90073	1.532359	2.087048
gene-FRRS1L	327	369	294	332	368	302	196	137	1.342884	1.394454	1.15994	1.27486	1.495156	1.21889	0.79668	0.534268
gene-PRX	788	702	934	799	907	1105	719	996	5.065491	4.085795	5.763855	4.719057	5.744926	6.880138	4.527097	6.021273
gene-PDGFRB	2164	3027	1979	2578	2710	2209	3244	2757	11.230523	14.717034	9.932908	12.576366	13.930151	11.286449	16.742916	13.605617
gene-LOC121816527	255	253	230	227	330	251	262	324	2.09789	1.915648	1.81458	1.745159	2.687675	2.026078	2.134932	2.537207
gene-KDM6B	1867	1932	1866	1869	1827	2205	2225	2024	8.06369	7.708404	7.838728	7.593551	7.849801	9.38928	9.566194	8.351098
gene-LOC101119041	4149	4242	4259	4905	5257	4144	4540	5580	48.187346	46.297534	48.144698	54.513142	61.554573	48.248758	53.339931	63.334645
gene-SPG7	1768	1820	2048	1725	1519	1764	1480	1770	20.419833	19.369113	22.7019	18.669036	17.406054	20.111016	16.957144	19.560485
Ovis_aries_newGene_3244	119	62	92	104	61	83	28	93	1.65466	0.782999	1.288367	1.400452	0.923728	1.167392	0.427432	1.197887
gene-CALR	13600	15140	15060	17009	13633	12725	13019	14863	216.905991	222.693878	230.837738	254.078674	215.209091	199.617752	206.174088	225.959885
gene-RTN4RL2	45	50	30	43	33	30	26	31	0.58838	0.604645	0.371554	0.513923	0.42136	0.379157	0.333759	0.431794
gene-LUM	12988	20212	11333	16234	12771	10177	15832	12801	204.809368	293.962955	171.739746	239.768308	199.317462	157.831544	247.878664	192.421741
gene-TNFRSF8	110	83	140	67	78	67	59	91	1.000927	0.696484	1.21991	0.571933	0.70228	0.593769	0.529377	0.788332
Ovis_aries_newGene_3080	25	77	111	34	43	35	46	40	0.823492	2.348628	3.513874	1.049788	1.386917	1.112648	1.484115	1.236198
gene-DOCK3	201	147	134	184	191	297	165	200	0.676146	0.453951	0.431886	0.579711	0.635559	0.98515	0.552976	0.644153
gene-NKAPL	32	40	31	65	69	36	76	53	0.145483	0.164813	0.134608	0.277416	0.308703	0.159646	0.34134	0.229356
gene-ZNF277	736	1527	754	795	904	683	738	789	13.445667	25.738943	13.233576	13.59808	16.350286	12.277731	13.395403	13.751673
gene-IL15RA	251	455	329	396	309	250	285	311	0.965588	1.720869	1.225859	1.436434	1.17928	0.947612	1.085958	1.22633
gene-RASA3	1042	1505	886	1152	1345	1028	1342	1493	7.996201	10.508116	6.377037	8.215939	10.13305	7.646309	10.075969	10.825942
gene-ALDH1A2	42	27	60	31	37	14	25	34	0.354299	0.20973	0.486574	0.240873	0.304896	0.114294	0.211041	0.270337
gene-CARMIL1	2825	2455	2480	2444	2919	2757	2952	2634	16.385333	13.131337	13.717303	13.182466	16.659658	15.726274	16.858803	14.440089
gene-LOC101119853	299	276	219	273	267	151	177	246	2.681648	2.28179	1.887731	2.289071	2.371692	1.325907	1.572491	2.096198
gene-NMNAT2	349	395	335	366	417	420	404	437	1.298579	1.329419	1.168202	1.240815	1.503712	1.504476	1.447569	1.517352
gene-GAL3ST4	302	321	207	347	200	227	221	291	4.087193	4.005368	2.696249	4.401246	2.677847	3.016895	2.971135	3.7606
gene-TIA1	3877	3686	3503	3767	4431	4209	3733	3947	30.572178	26.193037	25.944909	27.847215	35.077018	32.123146	29.680413	30.342123
gene-TGM3	10701	11066	11206	9429	7659	10941	9316	9390	118.864685	113.35759	119.622086	98.095474	84.202087	119.533035	102.742485	99.423279
gene-ELMO3	1584	1699	1643	1566	1727	1729	1789	1855	18.88178	18.708557	18.819812	17.533793	20.381761	20.303764	21.181251	21.032429
gene-HIGD1A	1189	1215	1494	1103	1269	873	903	1251	26.753969	25.333441	32.541621	23.342	27.972931	19.380419	19.948411	26.919137
Ovis_aries_newGene_4345	109	84	72	147	175	148	94	132	0.734362	0.562398	0.427204	0.929559	1.274154	0.968074	0.681007	0.935874
gene-DUSP14	6394	4792	7530	8514	5370	7614	4490	5308	109.60759	82.919127	120.806047	124.908054	93.070833	131.038142	76.138608	86.620248
gene-CAMTA2	1942	1769	1828	2309	2214	2081	2042	2370	12.72115	10.68351	11.502402	14.15821	14.347832	13.403408	13.281454	14.797507
gene-LOC101121563	122	156	54	244	114	167	285	249	1.929247	2.305488	0.807846	3.611292	1.770144	2.57746	4.495268	3.75946
gene-NOXA1	435	458	375	617	653	449	454	697	7.000459	6.849864	5.818831	9.272017	10.30732	7.110521	7.376744	10.628153
gene-NID2	1240	1687	1320	2195	1349	933	1596	1519	7.79249	9.78092	7.973993	12.925871	8.394383	5.766645	9.959855	9.104522
gene-AHSA1	2969	3166	3281	2916	2701	2880	2917	2541	65.364523	64.188255	69.343083	60.028366	58.849681	62.263283	63.716743	53.287043
gene-SF3B1	14427	14907	14492	13464	16640	14587	15499	16151	99.132679	94.524532	95.849764	86.778775	113.211573	98.722664	105.739149	105.817206
gene-TXNDC17	658	764	727	676	703	602	589	544	37.154385	39.813992	39.465549	35.785061	39.328194	33.429241	33.027164	29.283945
gene-ZNF48	425	406	460	389	477	577	456	453	3.80815	3.441933	3.962207	3.353539	4.334207	5.008722	4.077956	3.890816
gene-VPS37C	565	557	682	623	782	676	678	635	5.820709	5.328514	6.410596	6.038149	7.402457	6.223774	6.486737	6.179912
gene-TNC	639	739	297	493	701	241	375	281	2.858935	2.741927	1.349003	2.181516	3.299822	1.125422	1.785265	1.263088
gene-ZBTB41	1394	1446	1475	1337	1712	1371	1702	1480	4.834387	4.626167	4.918077	4.343749	5.878493	4.676112	5.860775	4.894476
gene-TNFSF15	42	67	42	63	57	64	85	77	0.581716	0.860891	0.553827	0.827051	0.786715	0.869856	1.181356	1.023317
gene-EDAR	237	189	162	125	318	264	197	151	1.984769	1.457503	1.300556	0.976941	2.637296	2.177425	1.641498	1.203262
gene-MARVELD2	534	714	646	637	726	722	742	663	3.917863	4.740835	4.376248	4.363951	5.131117	5.091164	5.359894	4.547304
gene-CFAP251	26	53	17	20	43	22	55	48	0.149502	0.280414	0.093401	0.107803	0.245729	0.12049	0.310689	0.263769
gene-ELK4	4286	5105	4328	4926	4835	5414	5568	4652	13.180294	14.480503	12.792262	14.186373	14.717425	16.377208	17.002585	13.637933
gene-ZBTB14	732	747	554	670	763	754	766	771	5.18345	5.035611	3.927681	4.574989	5.452447	5.308906	5.613349	5.341305
gene-LOC101106243	31	34	38	47	83	31	50	45	0.347881	0.152256	0.30821	0.285678	0.423162	0.136621	0.244539	0.266367
gene-ENC1	2684	3058	3044	3027	2496	2914	2707	2448	16.303688	17.130367	17.765713	17.221947	15.002835	17.410873	16.326426	14.174567
gene-PDLIM3	346	583	252	379	363	250	300	317	5.549052	8.621396	3.862131	5.688897	5.742634	3.92812	4.758767	4.845643
Ovis_aries_newGene_5824	82	34	102	51	76	119	52	147	1.219657	0.319896	1.485248	0.466952	0.862194	1.01703	0.659722	1.462373
gene-CGNL1	3671	5082	3263	3982	3106	2840	3978	3979	15.70072	20.024576	13.430636	15.958251	13.181308	11.941663	16.889693	16.174419
gene-CATSPERG	59	24	60	77	74	98	60	77	0.453864	0.167865	0.441373	0.55351	0.556679	0.739254	0.453524	0.558422
gene-LOC101104463	970	1128	869	1050	896	866	894	879	12.107636	12.941106	10.330734	12.274587	11.07421	10.632402	11.082426	10.456064
gene-LOC101116189	798	891	1126	1343	1150	1216	1270	1132	15.808173	16.559971	25.162649	25.518194	23.012142	28.109323	25.247369	21.884714
gene-ELOVL3	6256	5589	6302	9556	10356	8313	6333	7352	140.25415	115.550919	135.769211	200.655487	229.784622	183.30983	140.962341	157.103577
gene-LOC114109659	64	14	29	44	61	65	43	55	1.082468	0.216508	0.469464	0.68354	1.022344	1.082727	0.721383	0.878715
gene-METAP2	7073	7002	7871	7750	6144	7228	6827	6287	110.05024	100.476768	117.691338	112.936172	94.620216	110.623741	105.463852	93.250938
gene-LOC114110852	3502	928	2486	6025	867	1074	3220	3467	32.485153	7.933278	22.161108	52.348995	7.953283	9.79706	29.661573	30.66143
gene-CCNL1	1253	1342	1164	1108	1407	1191	1311	1484	17.557314	17.344627	15.676599	14.543575	19.511644	16.41209	18.235781	19.818108
gene-LOC101115345	498	560	298	583	288	453	499	287	9.571396	9.929289	5.489732	10.498588	5.466285	8.565344	9.523469	5.260128
gene-LOC105601870	717	810	646	779	596	545	675	737	7.395853	7.969692	4.747507	6.41335	6.056068	5.542864	6.514676	7.18578
gene-ELOVL1	5273	6650	6361	7819	8120	6504	6733	7704	92.320597	102.235382	89.397437	126.216432	108.065721	108.977589	95.880234	103.804997
gene-ERI1	1992	1686	2432	2124	1723	2042	1759	1685	28.066678	21.952892	32.972908	28.060927	24.017116	28.28183	24.601519	22.695338
gene-TUBB	21971	25645	23519	28840	20889	21821	21871	24468	251.578156	270.818909	258.801453	309.280701	236.735336	245.756119	248.647827	267.054596
Ovis_aries_newGene_4644	60	66	57	41	60	116	87	44	0.516044	0.486513	0.38657	0.38941	0.674785	0.822117	0.673922	0.349318
gene-CHPT1	358	599	384	421	340	386	380	344	6.85815	10.620772	7.124557	7.558544	6.46152	7.313112	7.249338	6.287068
gene-MPZL3	1676	1822	2196	2175	1635	1898	1608	1808	13.902792	13.917609	17.486309	16.87357	13.41131	15.477191	13.265077	14.310513
gene-EMP3	488	832	549	734	613	381	567	594	20.067441	31.541171	21.719631	27.858795	24.918346	15.344418	23.010574	23.199054
gene-SDAD1	2271	1863	2613	2183	2025	2051	1753	2047	22.06965	16.707698	24.413262	19.87508	19.476245	19.614064	16.920148	18.964509
Ovis_aries_newGene_2455	89	73	73	65	85	101	84	122	1.131132	0.88106	0.908618	0.833636	1.05386	1.365938	1.150747	1.585419
gene-LOC101114275	1605	2558	1378	1789	2023	1718	2431	2135	36.692574	53.931803	30.279133	38.150168	44.871575	36.493606	55.139294	45.093906
gene-GJC3	20	27	41	27	40	43	30	47	0.156143	0.190227	0.304401	0.194849	0.305764	0.327395	0.233229	0.348084
gene-LOC101117112	290	1077	588	471	915	292	162	185	10.897757	37.579248	21.319302	16.666771	34.244707	10.79674	6.037055	6.629668
gene-DNAJC7	3331	3373	3618	3700	3113	3419	2800	3209	54.279152	50.555159	56.229693	56.189596	49.5841	54.45942	45.119367	49.248089
gene-MSS51	173	165	154	184	259	158	216	208	2.264615	2.003567	1.934309	2.249383	3.378069	2.034777	2.808707	2.623019
[truncated: 13,461 more rows]
